# Supplementary material for: Cloud point extraction of pyridine N-oxides using mixed micelles of PEGylated calix[4]pyrroles and non-ionic surfactants
Source: RSC Adv. 2025 Dec 15;15(58):49981–9. doi: 10.1039/d5ra08163g (PMC12703696; doi:10.1039/d5ra08163g)
Supplement: RA-015-D5RA08163G-s001 [file RA-015-D5RA08163G-s001.zip]

Archive with 982 entries (925 files):
- NMR-data-characterization/
- __MACOSX/._NMR-data-characterization
- NMR-data-characterization/.DS_Store
- __MACOSX/NMR-data-characterization/._.DS_Store
- NMR-data-characterization/mPEG4-Ts/
- __MACOSX/NMR-data-characterization/._mPEG4-Ts
- NMR-data-characterization/mPEG550-Ts/
- __MACOSX/NMR-data-characterization/._mPEG550-Ts
- NMR-data-characterization/1a/
- __MACOSX/NMR-data-characterization/._1a
- NMR-data-characterization/1/
- __MACOSX/NMR-data-characterization/._1
- NMR-data-characterization/2a/
- __MACOSX/NMR-data-characterization/._2a
- NMR-data-characterization/1b/
- __MACOSX/NMR-data-characterization/._1b
- NMR-data-characterization/1c/
- __MACOSX/NMR-data-characterization/._1c
- NMR-data-characterization/2/
- __MACOSX/NMR-data-characterization/._2
- NMR-data-characterization/mPEG4-Ts/13CNMR/
- __MACOSX/NMR-data-characterization/mPEG4-Ts/._13CNMR
- NMR-data-characterization/mPEG4-Ts/.DS_Store
- __MACOSX/NMR-data-characterization/mPEG4-Ts/._.DS_Store
- NMR-data-characterization/mPEG4-Ts/1HNMR/
- __MACOSX/NMR-data-characterization/mPEG4-Ts/._1HNMR
- NMR-data-characterization/mPEG550-Ts/13CNMR/
- __MACOSX/NMR-data-characterization/mPEG550-Ts/._13CNMR
- NMR-data-characterization/mPEG550-Ts/.DS_Store
- __MACOSX/NMR-data-characterization/mPEG550-Ts/._.DS_Store
- NMR-data-characterization/mPEG550-Ts/1HNMR/
- __MACOSX/NMR-data-characterization/mPEG550-Ts/._1HNMR
- NMR-data-characterization/1a/13CNMR/
- __MACOSX/NMR-data-characterization/1a/._13CNMR
- NMR-data-characterization/1a/.DS_Store
- __MACOSX/NMR-data-characterization/1a/._.DS_Store
- NMR-data-characterization/1a/1HNMR/
- __MACOSX/NMR-data-characterization/1a/._1HNMR
- NMR-data-characterization/1/13CNMR/
- __MACOSX/NMR-data-characterization/1/._13CNMR
- NMR-data-characterization/1/.DS_Store
- __MACOSX/NMR-data-characterization/1/._.DS_Store
- NMR-data-characterization/1/1HNMR/
- __MACOSX/NMR-data-characterization/1/._1HNMR
- NMR-data-characterization/2a/13CNMR/
- __MACOSX/NMR-data-characterization/2a/._13CNMR
- NMR-data-characterization/2a/.DS_Store
- __MACOSX/NMR-data-characterization/2a/._.DS_Store
- NMR-data-characterization/2a/1HNMR/
- __MACOSX/NMR-data-characterization/2a/._1HNMR
- NMR-data-characterization/1b/13CNMR/
- __MACOSX/NMR-data-characterization/1b/._13CNMR
- NMR-data-characterization/1b/.DS_Store
- __MACOSX/NMR-data-characterization/1b/._.DS_Store
- NMR-data-characterization/1b/1HNMR/
- __MACOSX/NMR-data-characterization/1b/._1HNMR
- NMR-data-characterization/1c/13CNMR/
- __MACOSX/NMR-data-characterization/1c/._13CNMR
- NMR-data-characterization/1c/.DS_Store
- __MACOSX/NMR-data-characterization/1c/._.DS_Store
- NMR-data-characterization/1c/1HNMR/
- __MACOSX/NMR-data-characterization/1c/._1HNMR
- NMR-data-characterization/2/13CNMR/
- __MACOSX/NMR-data-characterization/2/._13CNMR
- NMR-data-characterization/2/.DS_Store
- __MACOSX/NMR-data-characterization/2/._.DS_Store
- NMR-data-characterization/2/1HNMR/
- __MACOSX/NMR-data-characterization/2/._1HNMR
- NMR-data-characterization/mPEG4-Ts/13CNMR/uxnmr.par
- __MACOSX/NMR-data-characterization/mPEG4-Ts/13CNMR/._uxnmr.par
- NMR-data-characterization/mPEG4-Ts/13CNMR/pulseprogram
- __MACOSX/NMR-data-characterization/mPEG4-Ts/13CNMR/._pulseprogram
- NMR-data-characterization/mPEG4-Ts/13CNMR/precom.output
- __MACOSX/NMR-data-characterization/mPEG4-Ts/13CNMR/._precom.output
- NMR-data-characterization/mPEG4-Ts/13CNMR/format.temp
- __MACOSX/NMR-data-characterization/mPEG4-Ts/13CNMR/._format.temp
- NMR-data-characterization/mPEG4-Ts/13CNMR/audita.txt
- __MACOSX/NMR-data-characterization/mPEG4-Ts/13CNMR/._audita.txt
- NMR-data-characterization/mPEG4-Ts/13CNMR/pdata/
- __MACOSX/NMR-data-characterization/mPEG4-Ts/13CNMR/._pdata
- NMR-data-characterization/mPEG4-Ts/13CNMR/cpdprg2
- __MACOSX/NMR-data-characterization/mPEG4-Ts/13CNMR/._cpdprg2
- NMR-data-characterization/mPEG4-Ts/13CNMR/fq1list
- __MACOSX/NMR-data-characterization/mPEG4-Ts/13CNMR/._fq1list
- NMR-data-characterization/mPEG4-Ts/13CNMR/fid
- __MACOSX/NMR-data-characterization/mPEG4-Ts/13CNMR/._fid
- NMR-data-characterization/mPEG4-Ts/13CNMR/shimvalues
- __MACOSX/NMR-data-characterization/mPEG4-Ts/13CNMR/._shimvalues
- NMR-data-characterization/mPEG4-Ts/13CNMR/uxnmr.info
- __MACOSX/NMR-data-characterization/mPEG4-Ts/13CNMR/._uxnmr.info
- NMR-data-characterization/mPEG4-Ts/13CNMR/scon2
- __MACOSX/NMR-data-characterization/mPEG4-Ts/13CNMR/._scon2
- NMR-data-characterization/mPEG4-Ts/13CNMR/vtc_pid_settings
- __MACOSX/NMR-data-characterization/mPEG4-Ts/13CNMR/._vtc_pid_settings
- NMR-data-characterization/mPEG4-Ts/13CNMR/acqu
- __MACOSX/NMR-data-characterization/mPEG4-Ts/13CNMR/._acqu
- NMR-data-characterization/mPEG4-Ts/13CNMR/acqus
- __MACOSX/NMR-data-characterization/mPEG4-Ts/13CNMR/._acqus
- NMR-data-characterization/mPEG4-Ts/13CNMR/specpar
- __MACOSX/NMR-data-characterization/mPEG4-Ts/13CNMR/._specpar
- NMR-data-characterization/mPEG4-Ts/1HNMR/uxnmr.par
- __MACOSX/NMR-data-characterization/mPEG4-Ts/1HNMR/._uxnmr.par
- NMR-data-characterization/mPEG4-Ts/1HNMR/pulseprogram
- __MACOSX/NMR-data-characterization/mPEG4-Ts/1HNMR/._pulseprogram
- NMR-data-characterization/mPEG4-Ts/1HNMR/stanprogram1020
- __MACOSX/NMR-data-characterization/mPEG4-Ts/1HNMR/._stanprogram1020
- NMR-data-characterization/mPEG4-Ts/1HNMR/precom.output
- __MACOSX/NMR-data-characterization/mPEG4-Ts/1HNMR/._precom.output
- NMR-data-characterization/mPEG4-Ts/1HNMR/format.temp
- __MACOSX/NMR-data-characterization/mPEG4-Ts/1HNMR/._format.temp
- NMR-data-characterization/mPEG4-Ts/1HNMR/audita.txt
- __MACOSX/NMR-data-characterization/mPEG4-Ts/1HNMR/._audita.txt
- NMR-data-characterization/mPEG4-Ts/1HNMR/pdata/
- __MACOSX/NMR-data-characterization/mPEG4-Ts/1HNMR/._pdata
- NMR-data-characterization/mPEG4-Ts/1HNMR/fq1list
- __MACOSX/NMR-data-characterization/mPEG4-Ts/1HNMR/._fq1list
- NMR-data-characterization/mPEG4-Ts/1HNMR/fid
- __MACOSX/NMR-data-characterization/mPEG4-Ts/1HNMR/._fid
- NMR-data-characterization/mPEG4-Ts/1HNMR/shimvalues
- __MACOSX/NMR-data-characterization/mPEG4-Ts/1HNMR/._shimvalues
- NMR-data-characterization/mPEG4-Ts/1HNMR/uxnmr.info
- __MACOSX/NMR-data-characterization/mPEG4-Ts/1HNMR/._uxnmr.info
- NMR-data-characterization/mPEG4-Ts/1HNMR/scon2
- __MACOSX/NMR-data-characterization/mPEG4-Ts/1HNMR/._scon2
- NMR-data-characterization/mPEG4-Ts/1HNMR/vtc_pid_settings
- __MACOSX/NMR-data-characterization/mPEG4-Ts/1HNMR/._vtc_pid_settings
- NMR-data-characterization/mPEG4-Ts/1HNMR/acqu
- __MACOSX/NMR-data-characterization/mPEG4-Ts/1HNMR/._acqu
- NMR-data-characterization/mPEG4-Ts/1HNMR/acqus
- __MACOSX/NMR-data-characterization/mPEG4-Ts/1HNMR/._acqus
- NMR-data-characterization/mPEG4-Ts/1HNMR/specpar
- __MACOSX/NMR-data-characterization/mPEG4-Ts/1HNMR/._specpar
- NMR-data-characterization/mPEG550-Ts/13CNMR/uxnmr.par
- __MACOSX/NMR-data-characterization/mPEG550-Ts/13CNMR/._uxnmr.par
- NMR-data-characterization/mPEG550-Ts/13CNMR/pulseprogram
- __MACOSX/NMR-data-characterization/mPEG550-Ts/13CNMR/._pulseprogram
- NMR-data-characterization/mPEG550-Ts/13CNMR/precom.output
- __MACOSX/NMR-data-characterization/mPEG550-Ts/13CNMR/._precom.output
- NMR-data-characterization/mPEG550-Ts/13CNMR/format.temp
- __MACOSX/NMR-data-characterization/mPEG550-Ts/13CNMR/._format.temp
- NMR-data-characterization/mPEG550-Ts/13CNMR/audita.txt
- __MACOSX/NMR-data-characterization/mPEG550-Ts/13CNMR/._audita.txt
- NMR-data-characterization/mPEG550-Ts/13CNMR/pdata/
- __MACOSX/NMR-data-characterization/mPEG550-Ts/13CNMR/._pdata
- NMR-data-characterization/mPEG550-Ts/13CNMR/cpdprg2
- __MACOSX/NMR-data-characterization/mPEG550-Ts/13CNMR/._cpdprg2
- NMR-data-characterization/mPEG550-Ts/13CNMR/fq1list
- __MACOSX/NMR-data-characterization/mPEG550-Ts/13CNMR/._fq1list
- NMR-data-characterization/mPEG550-Ts/13CNMR/fid
- __MACOSX/NMR-data-characterization/mPEG550-Ts/13CNMR/._fid
- NMR-data-characterization/mPEG550-Ts/13CNMR/shimvalues
- __MACOSX/NMR-data-characterization/mPEG550-Ts/13CNMR/._shimvalues
- NMR-data-characterization/mPEG550-Ts/13CNMR/uxnmr.info
- __MACOSX/NMR-data-characterization/mPEG550-Ts/13CNMR/._uxnmr.info
- NMR-data-characterization/mPEG550-Ts/13CNMR/scon2
- __MACOSX/NMR-data-characterization/mPEG550-Ts/13CNMR/._scon2
- NMR-data-characterization/mPEG550-Ts/13CNMR/vtc_pid_settings
- __MACOSX/NMR-data-characterization/mPEG550-Ts/13CNMR/._vtc_pid_settings
- NMR-data-characterization/mPEG550-Ts/13CNMR/acqu
- __MACOSX/NMR-data-characterization/mPEG550-Ts/13CNMR/._acqu
- NMR-data-characterization/mPEG550-Ts/13CNMR/topshimreport
- __MACOSX/NMR-data-characterization/mPEG550-Ts/13CNMR/._topshimreport
- NMR-data-characterization/mPEG550-Ts/13CNMR/acqus
- __MACOSX/NMR-data-characterization/mPEG550-Ts/13CNMR/._acqus
- NMR-data-characterization/mPEG550-Ts/13CNMR/specpar
- __MACOSX/NMR-data-characterization/mPEG550-Ts/13CNMR/._specpar
- NMR-data-characterization/mPEG550-Ts/1HNMR/uxnmr.par
- __MACOSX/NMR-data-characterization/mPEG550-Ts/1HNMR/._uxnmr.par
- NMR-data-characterization/mPEG550-Ts/1HNMR/pulseprogram
- __MACOSX/NMR-data-characterization/mPEG550-Ts/1HNMR/._pulseprogram
- NMR-data-characterization/mPEG550-Ts/1HNMR/precom.output
- __MACOSX/NMR-data-characterization/mPEG550-Ts/1HNMR/._precom.output
- NMR-data-characterization/mPEG550-Ts/1HNMR/stanprogram10100
- __MACOSX/NMR-data-characterization/mPEG550-Ts/1HNMR/._stanprogram10100
- NMR-data-characterization/mPEG550-Ts/1HNMR/format.temp
- __MACOSX/NMR-data-characterization/mPEG550-Ts/1HNMR/._format.temp
- NMR-data-characterization/mPEG550-Ts/1HNMR/audita.txt
- __MACOSX/NMR-data-characterization/mPEG550-Ts/1HNMR/._audita.txt
- NMR-data-characterization/mPEG550-Ts/1HNMR/pdata/
- __MACOSX/NMR-data-characterization/mPEG550-Ts/1HNMR/._pdata
- NMR-data-characterization/mPEG550-Ts/1HNMR/fq1list
- __MACOSX/NMR-data-characterization/mPEG550-Ts/1HNMR/._fq1list
- NMR-data-characterization/mPEG550-Ts/1HNMR/fid
- __MACOSX/NMR-data-characterization/mPEG550-Ts/1HNMR/._fid
- NMR-data-characterization/mPEG550-Ts/1HNMR/shimvalues
- __MACOSX/NMR-data-characterization/mPEG550-Ts/1HNMR/._shimvalues
- NMR-data-characterization/mPEG550-Ts/1HNMR/uxnmr.info
- __MACOSX/NMR-data-characterization/mPEG550-Ts/1HNMR/._uxnmr.info
- NMR-data-characterization/mPEG550-Ts/1HNMR/scon2
- __MACOSX/NMR-data-characterization/mPEG550-Ts/1HNMR/._scon2
- NMR-data-characterization/mPEG550-Ts/1HNMR/vtc_pid_settings
- __MACOSX/NMR-data-characterization/mPEG550-Ts/1HNMR/._vtc_pid_settings
- NMR-data-characterization/mPEG550-Ts/1HNMR/acqu
- __MACOSX/NMR-data-characterization/mPEG550-Ts/1HNMR/._acqu
- NMR-data-characterization/mPEG550-Ts/1HNMR/topshimreport
- __MACOSX/NMR-data-characterization/mPEG550-Ts/1HNMR/._topshimreport
- NMR-data-characterization/mPEG550-Ts/1HNMR/acqus
- __MACOSX/NMR-data-characterization/mPEG550-Ts/1HNMR/._acqus
- NMR-data-characterization/mPEG550-Ts/1HNMR/specpar
- __MACOSX/NMR-data-characterization/mPEG550-Ts/1HNMR/._specpar
- NMR-data-characterization/1a/13CNMR/uxnmr.par
- __MACOSX/NMR-data-characterization/1a/13CNMR/._uxnmr.par
- NMR-data-characterization/1a/13CNMR/pulseprogram
- __MACOSX/NMR-data-characterization/1a/13CNMR/._pulseprogram
- NMR-data-characterization/1a/13CNMR/precom.output
- __MACOSX/NMR-data-characterization/1a/13CNMR/._precom.output
- NMR-data-characterization/1a/13CNMR/format.temp
- __MACOSX/NMR-data-characterization/1a/13CNMR/._format.temp
- NMR-data-characterization/1a/13CNMR/audita.txt
- __MACOSX/NMR-data-characterization/1a/13CNMR/._audita.txt
- NMR-data-characterization/1a/13CNMR/pdata/
- __MACOSX/NMR-data-characterization/1a/13CNMR/._pdata
- NMR-data-characterization/1a/13CNMR/cpdprg2
- __MACOSX/NMR-data-characterization/1a/13CNMR/._cpdprg2
- NMR-data-characterization/1a/13CNMR/fq1list
- __MACOSX/NMR-data-characterization/1a/13CNMR/._fq1list
- NMR-data-characterization/1a/13CNMR/fid
- __MACOSX/NMR-data-characterization/1a/13CNMR/._fid
- NMR-data-characterization/1a/13CNMR/shimvalues
- __MACOSX/NMR-data-characterization/1a/13CNMR/._shimvalues
- NMR-data-characterization/1a/13CNMR/uxnmr.info
- __MACOSX/NMR-data-characterization/1a/13CNMR/._uxnmr.info
- NMR-data-characterization/1a/13CNMR/scon2
- __MACOSX/NMR-data-characterization/1a/13CNMR/._scon2
- NMR-data-characterization/1a/13CNMR/vtc_pid_settings
- __MACOSX/NMR-data-characterization/1a/13CNMR/._vtc_pid_settings
- NMR-data-characterization/1a/13CNMR/acqu
- __MACOSX/NMR-data-characterization/1a/13CNMR/._acqu
- NMR-data-characterization/1a/13CNMR/acqus
- __MACOSX/NMR-data-characterization/1a/13CNMR/._acqus
- NMR-data-characterization/1a/13CNMR/specpar
- __MACOSX/NMR-data-characterization/1a/13CNMR/._specpar
- NMR-data-characterization/1a/1HNMR/uxnmr.par
- __MACOSX/NMR-data-characterization/1a/1HNMR/._uxnmr.par
- NMR-data-characterization/1a/1HNMR/stanprogram6592
- __MACOSX/NMR-data-characterization/1a/1HNMR/._stanprogram6592
- NMR-data-characterization/1a/1HNMR/pulseprogram
- __MACOSX/NMR-data-characterization/1a/1HNMR/._pulseprogram
- NMR-data-characterization/1a/1HNMR/precom.output
- __MACOSX/NMR-data-characterization/1a/1HNMR/._precom.output
- NMR-data-characterization/1a/1HNMR/format.temp
- __MACOSX/NMR-data-characterization/1a/1HNMR/._format.temp
- NMR-data-characterization/1a/1HNMR/audita.txt
- __MACOSX/NMR-data-characterization/1a/1HNMR/._audita.txt
- NMR-data-characterization/1a/1HNMR/pdata/
- __MACOSX/NMR-data-characterization/1a/1HNMR/._pdata
- NMR-data-characterization/1a/1HNMR/fq1list
- __MACOSX/NMR-data-characterization/1a/1HNMR/._fq1list
- NMR-data-characterization/1a/1HNMR/fid
- __MACOSX/NMR-data-characterization/1a/1HNMR/._fid
- NMR-data-characterization/1a/1HNMR/shimvalues
- __MACOSX/NMR-data-characterization/1a/1HNMR/._shimvalues
- NMR-data-characterization/1a/1HNMR/uxnmr.info
- __MACOSX/NMR-data-characterization/1a/1HNMR/._uxnmr.info
- NMR-data-characterization/1a/1HNMR/scon2
- __MACOSX/NMR-data-characterization/1a/1HNMR/._scon2
- NMR-data-characterization/1a/1HNMR/vtc_pid_settings
- __MACOSX/NMR-data-characterization/1a/1HNMR/._vtc_pid_settings
- NMR-data-characterization/1a/1HNMR/acqu
- __MACOSX/NMR-data-characterization/1a/1HNMR/._acqu
- NMR-data-characterization/1a/1HNMR/acqus
- __MACOSX/NMR-data-characterization/1a/1HNMR/._acqus
- NMR-data-characterization/1a/1HNMR/specpar
- __MACOSX/NMR-data-characterization/1a/1HNMR/._specpar
- NMR-data-characterization/1/13CNMR/uxnmr.par
- __MACOSX/NMR-data-characterization/1/13CNMR/._uxnmr.par
- NMR-data-characterization/1/13CNMR/pulseprogram
- __MACOSX/NMR-data-characterization/1/13CNMR/._pulseprogram
- NMR-data-characterization/1/13CNMR/precom.output
- __MACOSX/NMR-data-characterization/1/13CNMR/._precom.output
- NMR-data-characterization/1/13CNMR/format.temp
- __MACOSX/NMR-data-characterization/1/13CNMR/._format.temp
- NMR-data-characterization/1/13CNMR/audita.txt
- __MACOSX/NMR-data-characterization/1/13CNMR/._audita.txt
- NMR-data-characterization/1/13CNMR/pdata/
- __MACOSX/NMR-data-characterization/1/13CNMR/._pdata
- NMR-data-characterization/1/13CNMR/cpdprg2
- __MACOSX/NMR-data-characterization/1/13CNMR/._cpdprg2
- NMR-data-characterization/1/13CNMR/fq1list
- __MACOSX/NMR-data-characterization/1/13CNMR/._fq1list
- NMR-data-characterization/1/13CNMR/fid
- __MACOSX/NMR-data-characterization/1/13CNMR/._fid
- NMR-data-characterization/1/13CNMR/shimvalues
- __MACOSX/NMR-data-characterization/1/13CNMR/._shimvalues
- NMR-data-characterization/1/13CNMR/uxnmr.info
- __MACOSX/NMR-data-characterization/1/13CNMR/._uxnmr.info
- NMR-data-characterization/1/13CNMR/scon2
- __MACOSX/NMR-data-characterization/1/13CNMR/._scon2
- NMR-data-characterization/1/13CNMR/vtc_pid_settings
- __MACOSX/NMR-data-characterization/1/13CNMR/._vtc_pid_settings
- NMR-data-characterization/1/13CNMR/acqu
- __MACOSX/NMR-data-characterization/1/13CNMR/._acqu
- NMR-data-characterization/1/13CNMR/acqus
- __MACOSX/NMR-data-characterization/1/13CNMR/._acqus
- NMR-data-characterization/1/13CNMR/specpar
- __MACOSX/NMR-data-characterization/1/13CNMR/._specpar
- NMR-data-characterization/1/1HNMR/uxnmr.par
- __MACOSX/NMR-data-characterization/1/1HNMR/._uxnmr.par
- NMR-data-characterization/1/1HNMR/pulseprogram
- __MACOSX/NMR-data-characterization/1/1HNMR/._pulseprogram
[truncated: 682 more entries]
