# Supplementary material for: Cloud point extraction of pyridine N-oxides using mixed micelles of PEGylated calix[4]pyrroles and non-ionic surfactants
Source: RSC Adv. 2025 Dec 15;15(58):49981–9. doi: 10.1039/d5ra08163g (PMC12703696; doi:10.1039/d5ra08163g)
Supplement: RA-015-D5RA08163G-s001 [file RA-015-D5RA08163G-s001.zip › NMR-data-characterization/mPEG4-Ts/13CNMR/audita.txt]

##TITLE= Audit trail, TopSpin 3.5 pl 7
##JCAMPDX= 5.01
##ORIGIN= Bruker BioSpin GmbH
##OWNER= nmr
$$ c:/data/Julia Naulapaa TIY/nmr/TIY-020/100/audita.txt
##AUDIT TRAIL=  $$ (NUMBER, WHEN, WHO, WHERE, PROCESS, VERSION, WHAT)
(   1,<2022-08-01 11:28:35.642 +0300>,<nmr>,<HP>,<go4>,<TopSpin 3.5.7>,
      <created by zg
	started at 2022-08-01 11:20:22.573 +0300,
	POWCHK disabled, PULCHK disabled,
       terminated by command 'halt'
       configuration hash MD5:
       C7 1B 9F 21 44 19 EF 24 8E 9D 77 18 FA B9 AC 77
       data hash MD5: 64K
       A5 91 AD F9 C8 DD C3 9A 73 DB 7E E5 C2 B1 9F 5D>)
##END=

$$ hash MD5
$$ F2 1C 88 9A E8 80 43 44 E2 8F 4F 5F B4 C1 AB 3D
