# Supplementary material for: Cloud point extraction of pyridine N-oxides using mixed micelles of PEGylated calix[4]pyrroles and non-ionic surfactants
Source: RSC Adv. 2025 Dec 15;15(58):49981–9. doi: 10.1039/d5ra08163g (PMC12703696; doi:10.1039/d5ra08163g)
Supplement: RA-015-D5RA08163G-s001 [file RA-015-D5RA08163G-s001.zip › NMR-data-characterization/mPEG4-Ts/13CNMR/shimvalues]

# Mon Aug 01 11:20:37 2022
#$$PROBEIDENTIFIER=Z135420_0012
#$$PROBENAME=CPP TCI 500S2 H&F-C/N-D-05 Z
#$$SHIMID=292722
#
# Active Shim Gradients
#
Z           		-1698           
Z2          		3506            
Z3          		-920            
Z4          		-332            
Z5          		313             
Z6          		-1421           
Z7          		0               
Z8          		0               
X           		-658            
XZ          		-11198          
XZ2         		4843            
XZ3         		-1078           
XZ4         		-3017           
XZ5         		-10685          
Y           		4798            
YZ          		8569            
YZ2         		-3730           
YZ3         		-522            
YZ4         		-4922           
YZ5         		-18128          
XY          		15511           
XYZ         		10403           
XYZ2        		-3760           
XYZ3        		1951            
XYZ4        		240             
XYZ5        		-4227           
(X2-Y2)     		3399            
(X2-Y2)Z    		2062            
(X2-Y2)Z2   		-7034           
(X2-Y2)Z3   		5381            
(X2-Y2)Z4   		11735           
(X2-Y2)Z5   		0               
X3          		-33706          
X3Z         		0               
Y3          		3689            
Y3Z         		0               
#
# Lock Parameter
#
FIELD		3793.718
LOCKPHASE		186.863 
LOCKPOWER		-35.000 
LOCKGAIN		109.500 
LOCKDC		-75.000 
LOCKSHIFT		3.300   
LOOPGAIN		-5.000  
LOOPTIME		0.100   
LOOPFILTER		100.000 
#
IEEE64_VERSION_CODE 1
#
# Shim currents 
#
SHIM_SETTING [1 ]  -909.69467434   
SHIM_SETTING [2 ]  3756.00099683   
SHIM_SETTING [3 ]  -747.37494974   
SHIM_SETTING [4 ]  1595.44168510   
SHIM_SETTING [5 ]  -276.88766518   
SHIM_SETTING [6 ]  -481.97975483   
SHIM_SETTING [7 ]  -411.93914232   
SHIM_SETTING [8 ]  -66.39298912    
SHIM_SETTING [9 ]  144.85097802    
SHIM_SETTING [10]  298.94444804    
SHIM_SETTING [11]  0.00000000      
SHIM_SETTING [12]  3689.12300000   
SHIM_SETTING [13]  3689.12300000   
SHIM_SETTING [14]  -16347.41000000 
SHIM_SETTING [15]  -13467.64712277 
SHIM_SETTING [16]  18295.41657238  
SHIM_SETTING [17]  -7440.13750330  
SHIM_SETTING [18]  5904.01960569   
SHIM_SETTING [19]  -17536.31251695 
SHIM_SETTING [20]  9324.04366265   
SHIM_SETTING [21]  6649.07800000   
SHIM_SETTING [22]  -5424.79300000  
SHIM_SETTING [23]  -5134.35800000  
SHIM_SETTING [24]  -1236.39500000  
SHIM_SETTING [25]  17451.08500000  
SHIM_SETTING [26]  5767.03300000   
SHIM_SETTING [27]  -16347.41000000 
SHIM_SETTING [28]  -585.01241088   
SHIM_SETTING [29]  7268.47925518   
SHIM_SETTING [30]  7169.84034964   
SHIM_SETTING [31]  12705.16192141  
SHIM_SETTING [32]  -4194.97125890  
SHIM_SETTING [33]  16985.01260838  
SHIM_SETTING [34]  -4212.40703544  
SHIM_SETTING [35]  22708.34806099  
SHIM_SETTING [36]  13339.77196230  
SHIM_SETTING [37]  16594.80459420  
SHIM_SETTING [38]  -17363.44048719 
SHIM_SETTING [39]  11551.71888057  
SHIM_SETTING [40]  0.00000000      
