# Supplementary material for: Cloud point extraction of pyridine N-oxides using mixed micelles of PEGylated calix[4]pyrroles and non-ionic surfactants
Source: RSC Adv. 2025 Dec 15;15(58):49981–9. doi: 10.1039/d5ra08163g (PMC12703696; doi:10.1039/d5ra08163g)
Supplement: RA-015-D5RA08163G-s001 [file RA-015-D5RA08163G-s001.zip › NMR-data-characterization/mPEG4-Ts/1HNMR/shimvalues]

# Thu Jun 09 15:50:42 2022
#$$PROBEIDENTIFIER=Z104275_0269
#$$PROBENAME=PA BBO 300S1 BBF-H-D-05 Z
#$$SHIMID=313232
#
# Active Shim Gradients
#
Z           		-708            
Z2          		6086            
Z3          		1419            
Z4          		-6192           
Z5          		1164            
Z6          		95611           
X           		6110            
XZ          		-286            
XZ2         		-4648           
XZ3         		-2958           
Y           		10801           
YZ          		-7846           
YZ2         		2561            
YZ3         		-1218           
XY          		4612            
XYZ         		-2203           
(X2-Y2)     		-1448           
(X2-Y2)Z    		965             
X3          		5525            
Y3          		-3218           
#
# Lock Parameter
#
FIELD		5463.503
LOCKPHASE		12.500  
LOCKPOWER		-35.000 
LOCKGAIN		108.436 
LOCKDC		-20.000 
LOCKSHIFT		3.300   
LOOPGAIN		-5.000  
LOOPTIME		0.100   
LOOPFILTER		100.000 
#
IEEE64_VERSION_CODE 1
#
# Shim currents 
#
SHIM_SETTING [1 ]  -343.20576203   
SHIM_SETTING [2 ]  3012.32757309   
SHIM_SETTING [3 ]  746.47690066    
SHIM_SETTING [4 ]  -3256.81531435  
SHIM_SETTING [5 ]  612.10761487    
SHIM_SETTING [6 ]  3213.94200000   
SHIM_SETTING [7 ]  -150.57400000   
SHIM_SETTING [8 ]  -2444.78200000  
SHIM_SETTING [9 ]  -761.69300000   
SHIM_SETTING [10]  2425.88800000   
SHIM_SETTING [11]  5681.10300000   
SHIM_SETTING [12]  -4126.76800000  
SHIM_SETTING [13]  1347.24400000   
SHIM_SETTING [14]  -640.74100000   
SHIM_SETTING [15]  50291.53000000  
SHIM_SETTING [16]  507.77100000    
SHIM_SETTING [17]  -1555.67000000  
SHIM_SETTING [18]  -1158.96600000  
SHIM_SETTING [19]  2906.19800000   
SHIM_SETTING [20]  -1692.69000000  
