# Supplementary material for: Cloud point extraction of pyridine N-oxides using mixed micelles of PEGylated calix[4]pyrroles and non-ionic surfactants
Source: RSC Adv. 2025 Dec 15;15(58):49981–9. doi: 10.1039/d5ra08163g (PMC12703696; doi:10.1039/d5ra08163g)
Supplement: RA-015-D5RA08163G-s001 [file RA-015-D5RA08163G-s001.zip › NMR-data-characterization/mPEG550-Ts/13CNMR/audita.txt]

##TITLE= Audit trail, TopSpin 3.7.0
##JCAMPDX= 5.01
##ORIGIN= Bruker BioSpin GmbH
##OWNER= admin
$$ D:/data/Julia/nmr/mPEG550-Ts/10/audita.txt
##AUDIT TRAIL=  $$ (NUMBER, WHEN, WHO, WHERE, PROCESS, VERSION, WHAT)
(   1,<2025-09-16 13:52:51.518 +0300>,<admin>,<NMR-500>,<go4>,<TopSpin 3.7.0>,
      <created by zg on data set with UUID '1a091126-92d5-11f0-b3b7-c4346b6581fd'
       started at 2025-09-16 11:14:01.144 +0300,
       POWCHK disabled, PULCHK disabled,
       completed at 2025-09-16 13:52:51.502 +0300

       configuration hash MD5:
       E8 BB 9F 0F AF 90 5B 6D 28 23 5E 3E 4E 75 DC B9
       data hash MD5: 64K
       C4 FF 32 0A 59 3E 93 E8 75 8C 89 78 2F D4 E8 12>)
##END=

$$ hash MD5
$$ A8 3A 5E 21 1E A1 6B 79 4F 11 39 FC E9 5C 82 81
