# Supplementary material for: Cloud point extraction of pyridine N-oxides using mixed micelles of PEGylated calix[4]pyrroles and non-ionic surfactants
Source: RSC Adv. 2025 Dec 15;15(58):49981–9. doi: 10.1039/d5ra08163g (PMC12703696; doi:10.1039/d5ra08163g)
Supplement: RA-015-D5RA08163G-s001 [file RA-015-D5RA08163G-s001.zip › NMR-data-characterization/mPEG550-Ts/13CNMR/specpar]

##TITLE= Parameter file, TopSpin 3.7.0
##JCAMPDX= 5.0
##DATATYPE= Parameter Values
##NPOINTS= 75106	$$ modification sequence number
##ORIGIN= Bruker BioSpin GmbH
##OWNER= nmrsu
$$ 2025-08-27 09:21:27.819 +0300  admin@NMR-500
$$ C:/Bruker/TopSpin3.7.0/conf/instr/spect/specpar
$$ process C:\Bruker\TopSpin3.7.0\prog\mod\hconfserver.exe
##$ANCIEN= (0..7)
0 0 0 0 0 0 0 0
##$BF1= 100.13
##$BF2= 100.13
##$BF3= 100.13
##$DEC= 1
##$DECB= 1
##$DEF19F= yes
##$DEFRSEL= yes
##$HPMOD= (0..7)
0 0 0 0 0 0 0 0
##$HPPRECH= (0..15)
-1 -1 -1 -1 -1 -1 -1 -1 -1 -1 -1 -1 -1 -1 -1 -1
##$HPSELECT= no
##$LOCSW19F= -1
##$LOCSW2H= -1
##$NUC1= 2
##$NUC2= 0
##$NUC3= 0
##$NUC4= 0
##$NUC5= 0
##$NUC6= 0
##$NUC7= 0
##$NUC8= 0
##$NUCARR= (0..123)
533.639861922 533.639861922 500.3 470.752337034 381.125723312 288.592241515
285.7873696 202.525152226 194.435576391 186.565031896 178.268191776 163.700431362
163.691901247 160.516121922 157.843494306 153.19186 152.575010113 142.103676079
139.134360557 135.113609554 132.656911418 132.3388557 131.593648845 130.927219226
130.362465576 125.80053506 125.34506194 124.37458 124.020457654 122.45427851
121.531610242 120.27212 120.078774062 119.724676731 118.706551222 113.8262548
112.6905738 112.609154978 111.032454525 109.628882886 109.394372265 107.548410352
106.76402 106.14104644 104.665756796 100.097452457 99.395536561 95.414779539
89.607842466 87.549027917 85.664437843 80.394647864 76.799096126 73.624578257
70.670581924 70.301220439 67.822954371 66.0110829 65.620058426 64.834962651
59.9839688 57.054212 55.597978784 54.93294 53.750520974 50.694958736 49.881455926
49.702088371 49.018938726 48.303679829 46.509378894 44.707063153 41.47487
41.244336764 40.803092175 40.679393 39.495162887 38.8502962 38.403028 36.141096655
33.670335086 33.288436085 33.077749749 32.604180778 31.302785409 30.626539905
28.279437487 28.212102112 28.204582603 27.26635 26.104263166 25.822329106
24.515690594 24.119463 24.11446 23.345864118 23.281625599 23.039570453
22.8942283 21.682111466 20.86251 20.844434161 20.251238456 20.16209 20.047021
19.2495428 17.452039945 17.21032 17.21032 16.81008 16.198603334 15.941794342
15.35921 14.40864 12.814208915 12.592551 11.418501994 9.360613 9.2125242
8.650187 8.595154 100 100 100
##$NUCOFFS= (0..127)
<1H> <13C> <15N> <19F> <14N> <2H> <> <> <> <> <> <> <> <> <> <> <> <> <>
<> <> <> <> <> <> <> <> <> <> <> <> <> <> <> <> <> <> <> <> <> <> <> <>
<> <> <> <> <> <> <> <> <> <> <> <> <> <> <> <> <> <> <> <> <> <> <> <>
<> <> <> <> <> <> <> <> <> <> <> <> <> <> <> <> <> <> <> <> <> <> <> <>
<> <> <> <> <> <> <> <> <> <> <> <> <> <> <> <> <> <> <> <> <> <> <> <>
<> <> <> <> <> <> <> <> <> <> <> <> <>
##$OBS= 1
##$OFFS= (0..127)
0 0 0 0 0 0 0 0 0 0 0 0 0 0 0 0 0 0 0 0 0 0 0 0 0 0 0 0 0 0 0 0 0 0 0 0
0 0 0 0 0 0 0 0 0 0 0 0 0 0 0 0 0 0 0 0 0 0 0 0 0 0 0 0 0 0 0 0 0 0 0 0
0 0 0 0 0 0 0 0 0 0 0 0 0 0 0 0 0 0 0 0 0 0 0 0 0 0 0 0 0 0 0 0 0 0 0 0
0 0 0 0 0 0 0 0 0 0 0 0 0 0 0 0 0 0 0 0
##$OFFSF= (0..7)
0 0 0 0 0 0 0 0
##$OFFSH= (0..7)
3088.49999998984 2349.6 0 0 0 0 0 0
##$OFFSX= (0..7)
0 0 0 0 0 0 0 0
##$OFFSXAS= (0..7)
0 0 0 0 0 0 0 0
##$OFSF1= 0
##$OFSF2= 0
##$OFSH1= 0
##$OFSH2= 0
##$OFSH3= 0
##$OFSX1= 0
##$OFSX2= 0
##$OFSY= 0
##$PACOIL= (0..15)
0 0 0 0 0 0 0 0 0 0 0 0 0 0 0 0
##$PRECHAN= (0..15)
-1 3 -1 0 -1 1 4 -1 -1 -1 -1 -1 -1 -1 -1 -1
##$RECPRE= (0..15)
-1 0 -1 -1 -1 -1 -1 -1 -1 -1 -1 -1 -1 -1 -1 -1
##$RECPRFX= (0..15)
1 0 0 0 0 0 0 0 0 0 0 0 0 0 0 0
##$RECSEL= (0..15)
0 0 0 1 0 0 0 0 0 0 0 0 0 0 0 0
##$SELREC= (0..9)
0 0 0 0 0 0 0 0 0 0
##$SFO1= 500.302351
##$SFO2= 500.302351
##$SFO3= 500.302351
##$SFO4= 500.302351
##$SFO5= 500.302351
##$SFO6= 500.302351
##$SFO7= 500.302351
##$SFO8= 500.302351
##$TY= (0..123)
0 0 0 0 0 0 0 0 0 0 0 0 0 0 0 0 0 0 0 0 0 0 0 0 0 0 0 0 0 0 0 0 0 0 0 0
0 0 0 0 0 0 0 0 0 0 0 0 0 0 0 0 0 0 0 0 0 0 0 0 0 0 0 0 0 0 0 0 0 0 0 0
0 0 0 0 0 0 0 0 0 0 0 0 0 0 0 0 0 0 0 0 0 0 0 0 0 0 0 0 0 0 0 0 0 0 0 0
0 0 0 0 0 0 0 0 0 0 0 0 0 0 0 0
##END=
