# Supplementary material for: Cloud point extraction of pyridine N-oxides using mixed micelles of PEGylated calix[4]pyrroles and non-ionic surfactants
Source: RSC Adv. 2025 Dec 15;15(58):49981–9. doi: 10.1039/d5ra08163g (PMC12703696; doi:10.1039/d5ra08163g)
Supplement: RA-015-D5RA08163G-s001 [file RA-015-D5RA08163G-s001.zip › NMR-data-characterization/mPEG550-Ts/1HNMR/audita.txt]

##TITLE= Audit trail, TopSpin 3.7.0
##JCAMPDX= 5.01
##ORIGIN= Bruker BioSpin GmbH
##OWNER= admin
$$ D:/data/Julia/nmr/mPEG550-Ts/4/audita.txt
##AUDIT TRAIL=  $$ (NUMBER, WHEN, WHO, WHERE, PROCESS, VERSION, WHAT)
(   1,<2025-09-16 11:10:04.681 +0300>,<admin>,<NMR-500>,<go4>,<TopSpin 3.7.0>,
      <created by zg on data set with UUID '69c794a4-92d4-11f0-b47d-c4346b6581fd'
       started at 2025-09-16 11:09:05.436 +0300,
       POWCHK disabled, PULCHK disabled,
       completed at 2025-09-16 11:10:04.667 +0300

       configuration hash MD5:
       E8 BB 9F 0F AF 90 5B 6D 28 23 5E 3E 4E 75 DC B9
       data hash MD5: 32K
       D9 57 64 B6 E0 F9 F8 1B F1 E3 1D A1 90 FA 33 9E>)
##END=

$$ hash MD5
$$ F7 3C B9 45 03 09 39 9B 2C B2 0B 21 78 FF EE C1
