# Supplementary material for: Cloud point extraction of pyridine N-oxides using mixed micelles of PEGylated calix[4]pyrroles and non-ionic surfactants
Source: RSC Adv. 2025 Dec 15;15(58):49981–9. doi: 10.1039/d5ra08163g (PMC12703696; doi:10.1039/d5ra08163g)
Supplement: RA-015-D5RA08163G-s001 [file RA-015-D5RA08163G-s001.zip › NMR-data-characterization/mPEG550-Ts/1HNMR/fq1list]

O 500.302831
-34000000
-33878906
-33757813
-33636719
-33515625
-33394531
-33273438
-33152344
-33031250
-32910156
-32789063
-32667969
-32546875
-32425781
-32304688
-32183594
-32062500
-31941406
-31820313
-31699219
-31578125
-31457031
-31335938
-31214844
-31093750
-30972656
-30851563
-30730469
-30609375
-30488281
-30367188
-30246094
-30125000
-30003906
-29882813
-29761719
-29640625
-29519531
-29398438
-29277344
-29156250
-29035156
-28914063
-28792969
-28671875
-28550781
-28429688
-28308594
-28187500
-28066406
-27945313
-27824219
-27703125
-27582031
-27460938
-27339844
-27218750
-27097656
-26976563
-26855469
-26734375
-26613281
-26492188
-26371094
-26250000
-26128906
-26007813
-25886719
-25765625
-25644531
-25523438
-25402344
-25281250
-25160156
-25039063
-24917969
-24796875
-24675781
-24554688
-24433594
-24312500
-24191406
-24070313
-23949219
-23828125
-23707031
-23585938
-23464844
-23343750
-23222656
-23101563
-22980469
-22859375
-22738281
-22617188
-22496094
-22375000
-22253906
-22132813
-22011719
-21890625
-21769531
-21648438
-21527344
-21406250
-21285156
-21164063
-21042969
-20921875
-20800781
-20679688
-20558594
-20437500
-20316406
-20195313
-20074219
-19953125
-19832031
-19710938
-19589844
-19468750
-19347656
-19226563
-19105469
-18984375
-18863281
-18742188
-18621094
-18500000
-18378906
-18257813
-18136719
-18015625
-17894531
-17773438
-17652344
-17531250
-17410156
-17289063
-17167969
-17046875
-16925781
-16804688
-16683594
-16562500
-16441406
-16320313
-16199219
-16078125
-15957031
-15835938
-15714844
-15593750
-15472656
-15351563
-15230469
-15109375
-14988281
-14867188
-14746094
-14625000
-14503906
-14382813
-14261719
-14140625
-14019531
-13898438
-13777344
-13656250
-13535156
-13414063
-13292969
-13171875
-13050781
-12929688
-12808594
-12687500
-12566406
-12445313
-12324219
-12203125
-12082031
-11960938
-11839844
-11718750
-11597656
-11476563
-11355469
-11234375
-11113281
-10992188
-10871094
-10750000
-10628906
-10507813
-10386719
-10265625
-10144531
-10023438
-9902344
-9781250
-9660156
-9539063
-9417969
-9296875
-9175781
-9054688
-8933594
-8812500
-8691406
-8570313
-8449219
-8328125
-8207031
-8085938
-7964844
-7843750
-7722656
-7601563
-7480469
-7359375
-7238281
-7117188
-6996094
-6875000
-6753906
-6632813
-6511719
-6390625
-6269531
-6148438
-6027344
-5906250
-5785156
-5664063
-5542969
-5421875
-5300781
-5179688
-5058594
-4937500
-4816406
-4695313
-4574219
-4453125
-4332031
-4210938
-4089844
-3968750
-3847656
-3726563
-3605469
-3484375
-3363281
-3242188
-3121094
-3000000
-2988258
-2976517
-2964775
-2953033
-2941292
-2929550
-2917808
-2906067
-2894325
-2882583
-2870841
-2859100
-2847358
-2835616
-2823875
-2812133
-2800391
-2788650
-2776908
-2765166
-2753425
-2741683
-2729941
-2718200
-2706458
-2694716
-2682975
-2671233
-2659491
-2647750
-2636008
-2624266
-2612524
-2600783
-2589041
-2577299
-2565558
-2553816
-2542074
-2530333
-2518591
-2506849
-2495108
-2483366
-2471624
-2459883
-2448141
-2436399
-2424658
-2412916
-2401174
-2389432
-2377691
-2365949
-2354207
-2342466
-2330724
-2318982
-2307241
-2295499
-2283757
-2272016
-2260274
-2248532
-2236791
-2225049
-2213307
-2201566
-2189824
-2178082
-2166341
-2154599
-2142857
-2131115
-2119374
-2107632
-2095890
-2084149
-2072407
-2060665
-2048924
-2037182
-2025440
-2013699
-2001957
-1990215
-1978474
-1966732
-1954990
-1943249
-1931507
-1919765
-1908023
-1896282
-1884540
-1872798
-1861057
-1849315
-1837573
-1825832
-1814090
-1802348
-1790607
-1778865
-1767123
-1755382
-1743640
-1731898
-1720157
-1708415
-1696673
-1684932
-1673190
-1661448
-1649706
-1637965
-1626223
-1614481
-1602740
-1590998
-1579256
-1567515
-1555773
-1544031
-1532290
-1520548
-1508806
-1497065
-1485323
-1473581
-1461840
-1450098
-1438356
-1426614
-1414873
-1403131
-1391389
-1379648
-1367906
-1356164
-1344423
-1332681
-1320939
-1309198
-1297456
-1285714
-1273973
-1262231
-1250489
-1238748
-1227006
-1215264
-1203523
-1191781
-1180039
-1168297
-1156556
-1144814
-1133072
-1121331
-1109589
-1097847
-1086106
-1074364
-1062622
-1050881
-1039139
-1027397
-1015656
-1003914
 -992172
 -980431
 -968689
 -956947
 -945205
 -933464
 -921722
 -909980
 -898239
 -886497
 -874755
 -863014
 -851272
 -839530
 -827789
 -816047
 -804305
 -792564
 -780822
 -769080
 -757339
 -745597
 -733855
 -722114
 -710372
 -698630
 -686888
 -675147
 -663405
 -651663
 -639922
 -628180
 -616438
 -604697
 -592955
 -581213
 -569472
 -557730
 -545988
 -534247
 -522505
 -510763
 -499022
 -487280
 -475538
 -463796
 -452055
 -440313
 -428571
 -416830
 -405088
 -393346
 -381605
 -369863
 -358121
 -346380
 -334638
 -322896
 -311155
 -299413
 -287671
 -275930
 -264188
 -252446
 -240705
 -228963
 -217221
 -205479
 -193738
 -181996
 -170254
 -158513
 -146771
 -135029
 -123288
 -111546
  -99804
  -88063
  -76321
  -64579
  -52838
  -41096
  -29354
  -17613
   -5871
    5871
   17613
   29354
   41096
   52838
   64579
   76321
   88063
   99804
  111546
  123288
  135029
  146771
  158513
  170254
  181996
  193738
  205479
  217221
  228963
  240705
  252446
  264188
  275930
  287671
  299413
  311155
  322896
  334638
  346380
  358121
  369863
  381605
  393346
  405088
  416830
  428571
  440313
  452055
  463796
  475538
  487280
  499022
  510763
  522505
  534247
  545988
  557730
  569472
  581213
  592955
  604697
  616438
  628180
  639922
  651663
  663405
  675147
  686888
  698630
  710372
  722114
  733855
  745597
  757339
  769080
  780822
  792564
  804305
  816047
  827789
  839530
  851272
  863014
  874755
  886497
  898239
  909980
  921722
  933464
  945205
  956947
  968689
  980431
  992172
 1003914
 1015656
 1027397
 1039139
 1050881
 1062622
 1074364
 1086106
 1097847
 1109589
 1121331
 1133072
 1144814
 1156556
 1168297
 1180039
 1191781
 1203523
 1215264
 1227006
 1238748
 1250489
 1262231
 1273973
 1285714
 1297456
 1309198
 1320939
 1332681
 1344423
 1356164
 1367906
 1379648
 1391389
 1403131
 1414873
 1426614
 1438356
 1450098
 1461840
 1473581
 1485323
 1497065
 1508806
 1520548
 1532290
 1544031
 1555773
 1567515
 1579256
 1590998
 1602740
 1614481
 1626223
 1637965
 1649706
 1661448
 1673190
 1684932
 1696673
 1708415
 1720157
 1731898
 1743640
 1755382
 1767123
 1778865
 1790607
 1802348
 1814090
 1825832
 1837573
 1849315
 1861057
 1872798
 1884540
 1896282
 1908023
 1919765
 1931507
 1943249
 1954990
 1966732
 1978474
 1990215
 2001957
 2013699
 2025440
 2037182
 2048924
 2060665
 2072407
 2084149
 2095890
 2107632
 2119374
 2131115
 2142857
 2154599
 2166341
 2178082
 2189824
 2201566
 2213307
 2225049
 2236791
 2248532
 2260274
 2272016
 2283757
 2295499
 2307241
 2318982
 2330724
 2342466
 2354207
 2365949
 2377691
 2389432
 2401174
 2412916
 2424658
 2436399
 2448141
 2459883
 2471624
 2483366
 2495108
 2506849
 2518591
 2530333
 2542074
 2553816
 2565558
 2577299
 2589041
 2600783
 2612524
 2624266
 2636008
 2647750
 2659491
 2671233
 2682975
 2694716
 2706458
 2718200
 2729941
 2741683
 2753425
 2765166
 2776908
 2788650
 2800391
 2812133
 2823875
 2835616
 2847358
 2859100
 2870841
 2882583
 2894325
 2906067
 2917808
 2929550
 2941292
 2953033
 2964775
 2976517
 2988258
 3000000
 3121094
 3242188
 3363281
 3484375
 3605469
 3726563
 3847656
 3968750
 4089844
 4210938
 4332031
 4453125
 4574219
 4695313
 4816406
 4937500
 5058594
 5179688
 5300781
 5421875
 5542969
 5664063
 5785156
 5906250
 6027344
 6148438
 6269531
 6390625
 6511719
 6632813
 6753906
 6875000
 6996094
 7117188
 7238281
 7359375
 7480469
 7601563
 7722656
 7843750
 7964844
 8085938
 8207031
 8328125
 8449219
 8570313
 8691406
 8812500
 8933594
 9054688
 9175781
 9296875
 9417969
 9539063
 9660156
 9781250
 9902344
10023438
10144531
10265625
10386719
10507813
10628906
10750000
10871094
10992188
11113281
11234375
11355469
11476563
11597656
11718750
11839844
11960938
12082031
12203125
12324219
12445313
12566406
12687500
12808594
12929688
13050781
13171875
13292969
13414063
13535156
13656250
13777344
13898438
14019531
14140625
14261719
14382813
14503906
14625000
14746094
14867188
14988281
15109375
15230469
15351563
15472656
15593750
15714844
15835938
15957031
16078125
16199219
16320313
16441406
16562500
16683594
16804688
16925781
17046875
17167969
17289063
17410156
17531250
17652344
17773438
17894531
18015625
18136719
18257813
18378906
18500000
18621094
18742188
18863281
18984375
19105469
19226563
19347656
19468750
19589844
19710938
19832031
19953125
20074219
20195313
20316406
20437500
20558594
20679688
20800781
20921875
21042969
21164063
21285156
21406250
21527344
21648438
21769531
21890625
22011719
22132813
22253906
22375000
22496094
22617188
22738281
22859375
22980469
23101563
23222656
23343750
23464844
23585938
23707031
23828125
23949219
24070313
24191406
24312500
24433594
24554688
24675781
24796875
24917969
25039063
25160156
25281250
25402344
25523438
25644531
25765625
25886719
26007813
26128906
26250000
26371094
26492188
26613281
26734375
26855469
26976563
27097656
27218750
27339844
27460938
27582031
27703125
27824219
27945313
28066406
28187500
28308594
28429688
28550781
28671875
28792969
28914063
29035156
29156250
29277344
29398438
29519531
29640625
29761719
29882813
30003906
30125000
30246094
30367188
30488281
30609375
30730469
30851563
30972656
31093750
31214844
31335938
31457031
31578125
31699219
31820313
31941406
32062500
32183594
32304688
32425781
32546875
32667969
32789063
32910156
33031250
33152344
33273438
33394531
33515625
33636719
33757813
33878906
34000000
