# Supplementary material for: Cloud point extraction of pyridine N-oxides using mixed micelles of PEGylated calix[4]pyrroles and non-ionic surfactants
Source: RSC Adv. 2025 Dec 15;15(58):49981–9. doi: 10.1039/d5ra08163g (PMC12703696; doi:10.1039/d5ra08163g)
Supplement: RA-015-D5RA08163G-s001 [file RA-015-D5RA08163G-s001.zip › NMR-data-characterization/mPEG550-Ts/1HNMR/shimvalues]

# Tue Sep 16 11:09:21 2025
#$$PROBEIDENTIFIER=Z135420_0012
#$$PROBENAME=CPP TCI 500S2 H&F-C/N-D-05 Z
#$$SHIMID=292722
#
# Active Shim Gradients
#
Z           		-1584           
Z2          		3443            
Z3          		-987            
Z4          		-1680           
Z5          		844             
Z6          		5137            
Z7          		5341            
Z8          		0               
X           		-382            
XZ          		-10853          
XZ2         		4154            
XZ3         		-1323           
XZ4         		-834            
XZ5         		-5521           
Y           		4439            
YZ          		8724            
YZ2         		-4619           
YZ3         		-2656           
YZ4         		-2077           
YZ5         		354             
XY          		16487           
XYZ         		12611           
XYZ2        		-2885           
XYZ3        		-5876           
XYZ4        		-355            
XYZ5        		6160            
(X2-Y2)     		1651            
(X2-Y2)Z    		3049            
(X2-Y2)Z2   		-2816           
(X2-Y2)Z3   		4867            
(X2-Y2)Z4   		-619            
(X2-Y2)Z5   		-8045           
X3          		-7790           
X3Z         		1185            
Y3          		2650            
Y3Z         		-10607          
#
# Lock Parameter
#
FIELD		2714.472
LOCKPHASE		270.500 
LOCKPOWER		-20.000 
LOCKGAIN		103.757 
LOCKDC		3.100   
LOCKSHIFT		2.490   
LOOPGAIN		-10.000 
LOOPTIME		0.100   
LOOPFILTER		100.000 
#
IEEE64_VERSION_CODE 1
#
# Shim currents 
#
SHIM_SETTING [1 ]  -70.64920949    
SHIM_SETTING [2 ]  2117.33404463   
SHIM_SETTING [3 ]  -3466.32786306  
SHIM_SETTING [4 ]  -3845.87012913  
SHIM_SETTING [5 ]  420.75519436    
SHIM_SETTING [6 ]  734.98473093    
SHIM_SETTING [7 ]  10464.04614113  
SHIM_SETTING [8 ]  -577.28274255   
SHIM_SETTING [9 ]  3200.41993002   
SHIM_SETTING [10]  537.85198208    
SHIM_SETTING [11]  0.00000000      
SHIM_SETTING [12]  13257.52700000  
SHIM_SETTING [13]  -7956.89300000  
SHIM_SETTING [14]  -4353.00302128  
SHIM_SETTING [15]  -10663.66227015 
SHIM_SETTING [16]  17267.28707411  
SHIM_SETTING [17]  -7339.41796012  
SHIM_SETTING [18]  2878.76192245   
SHIM_SETTING [19]  -10463.56668689 
SHIM_SETTING [20]  6293.03873522   
SHIM_SETTING [21]  2237.79508998   
SHIM_SETTING [22]  -6308.44401313  
SHIM_SETTING [23]  711.29495185    
SHIM_SETTING [24]  7953.87206420   
SHIM_SETTING [25]  -1563.33492605  
SHIM_SETTING [26]  3429.87596673   
SHIM_SETTING [27]  -3203.29701566  
SHIM_SETTING [28]  4572.00506820   
SHIM_SETTING [29]  10046.56106019  
SHIM_SETTING [30]  3842.11335453   
SHIM_SETTING [31]  16412.55854408  
SHIM_SETTING [32]  -8317.96483180  
SHIM_SETTING [33]  17701.83421659  
SHIM_SETTING [34]  -2469.37064640  
SHIM_SETTING [35]  33620.95785389  
SHIM_SETTING [36]  4287.11709507   
SHIM_SETTING [37]  1883.76189707   
SHIM_SETTING [38]  1928.31537336   
SHIM_SETTING [39]  2585.76251808   
SHIM_SETTING [40]  0.00000000      
