# Supplementary material for: Cloud point extraction of pyridine N-oxides using mixed micelles of PEGylated calix[4]pyrroles and non-ionic surfactants
Source: RSC Adv. 2025 Dec 15;15(58):49981–9. doi: 10.1039/d5ra08163g (PMC12703696; doi:10.1039/d5ra08163g)
Supplement: RA-015-D5RA08163G-s001 [file RA-015-D5RA08163G-s001.zip › NMR-data-characterization/mPEG550-Ts/1HNMR/topshimreport]

New TopShim run:

version = topshim 2.4.0
date = 2025-09-16
time = 11:07:59.413
command = topshim 

FINE SHIMMING

Parameters:

probe = Z135420_0012
solvent = DMSO
shim nucleus = 2H
nucleus optimised for = 1H
o1p (from lock) = 2.49 ppm

Results:


1D Shimming:
Iteration  1: FWHM Before= 1.4 Hz, Target= 0.4 Hz, After= 1.8 Hz
Iteration  2: FWHM Before= 1.8 Hz, Target= 0.4 Hz, After= 0.3 Hz
Shim succeeded

Lineshape quality factor (1D spectrum, spinning) = 0.519

shim changes: 
Z	+109
Z2	+71
Z3	+216
Z4	+486

duration = 53 sec
completed successfully
finished Tue Sep 16 11:08:51 2025


========================================================================
