# Supplementary material for: Cloud point extraction of pyridine N-oxides using mixed micelles of PEGylated calix[4]pyrroles and non-ionic surfactants
Source: RSC Adv. 2025 Dec 15;15(58):49981–9. doi: 10.1039/d5ra08163g (PMC12703696; doi:10.1039/d5ra08163g)
Supplement: RA-015-D5RA08163G-s001 [file RA-015-D5RA08163G-s001.zip › NMR-data-characterization/1a/13CNMR/audita.txt]

##TITLE= Audit trail, TopSpin 3.5 pl 7
##JCAMPDX= 5.01
##ORIGIN= Bruker BioSpin GmbH
##OWNER= nmrsu
$$ C:/Data/Julia Naulap�� TIY/nmr/TIY-050/101/audita.txt
##AUDIT TRAIL=  $$ (NUMBER, WHEN, WHO, WHERE, PROCESS, VERSION, WHAT)
(   1,<2024-09-22 13:12:11.211 +0300>,<nmrsu>,<HP>,<go4>,<TopSpin 3.5.7>,
      <created by zg
	started at 2024-09-22 09:32:27.143 +0300,
	POWCHK disabled, PULCHK disabled,
       configuration hash MD5:
       64 8A 44 A0 54 94 F1 7C 6C A6 F1 A0 3E 0D 38 04
       data hash MD5: 64K
       5E 9B 43 FC A8 57 13 2A 99 A0 CA 22 03 3C 38 09>)
##END=

$$ hash MD5
$$ 91 98 58 1E FA E7 85 E8 55 AA 9B 00 22 90 7B 69
