# Supplementary material for: Cloud point extraction of pyridine N-oxides using mixed micelles of PEGylated calix[4]pyrroles and non-ionic surfactants
Source: RSC Adv. 2025 Dec 15;15(58):49981–9. doi: 10.1039/d5ra08163g (PMC12703696; doi:10.1039/d5ra08163g)
Supplement: RA-015-D5RA08163G-s001 [file RA-015-D5RA08163G-s001.zip › NMR-data-characterization/1a/13CNMR/shimvalues]

# Sun Sep 22 09:32:50 2024
#$$PROBEIDENTIFIER=Z135420_0012
#$$PROBENAME=CPP TCI 500S2 H&F-C/N-D-05 Z
#$$SHIMID=292722
#
# Active Shim Gradients
#
Z           		-1390           
Z2          		3457            
Z3          		-1019           
Z4          		-1354           
Z5          		935             
Z6          		5131            
Z7          		5346            
Z8          		0               
X           		-599            
XZ          		-10936          
XZ2         		4389            
XZ3         		-1460           
XZ4         		-834            
XZ5         		-5521           
Y           		4605            
YZ          		8623            
YZ2         		-4638           
YZ3         		-2291           
YZ4         		-2077           
YZ5         		354             
XY          		9045            
XYZ         		8069            
XYZ2        		-2808           
XYZ3        		-5876           
XYZ4        		-355            
XYZ5        		9160            
(X2-Y2)     		1640            
(X2-Y2)Z    		3542            
(X2-Y2)Z2   		-2937           
(X2-Y2)Z3   		4867            
(X2-Y2)Z4   		-619            
(X2-Y2)Z5   		-8045           
X3          		-6752           
X3Z         		1230            
Y3          		3272            
Y3Z         		-5505           
#
# Lock Parameter
#
FIELD		3031.078
LOCKPHASE		272.953 
LOCKPOWER		-20.000 
LOCKGAIN		99.531  
LOCKDC		-7.400  
LOCKSHIFT		2.490   
LOOPGAIN		-10.000 
LOOPTIME		0.100   
LOOPFILTER		100.000 
#
IEEE64_VERSION_CODE 1
#
# Shim currents 
#
SHIM_SETTING [1 ]  -76.51338317    
SHIM_SETTING [2 ]  2170.46428554   
SHIM_SETTING [3 ]  -3420.39221694  
SHIM_SETTING [4 ]  -4080.42881518  
SHIM_SETTING [5 ]  608.83373834    
SHIM_SETTING [6 ]  742.65377308    
SHIM_SETTING [7 ]  10842.80146977  
SHIM_SETTING [8 ]  -303.66271238   
SHIM_SETTING [9 ]  3341.87999366   
SHIM_SETTING [10]  633.67116977    
SHIM_SETTING [11]  0.00000000      
SHIM_SETTING [12]  8777.00000000   
SHIM_SETTING [13]  -2233.00000000  
SHIM_SETTING [14]  -3871.27000000  
SHIM_SETTING [15]  -10831.54002293 
SHIM_SETTING [16]  17513.32697707  
SHIM_SETTING [17]  -7610.70433737  
SHIM_SETTING [18]  2412.20133737   
SHIM_SETTING [19]  -10749.47790863 
SHIM_SETTING [20]  6230.54045158   
SHIM_SETTING [21]  2602.78200000   
SHIM_SETTING [22]  -6929.45100000  
SHIM_SETTING [23]  1135.98300000   
SHIM_SETTING [24]  7683.51800000   
SHIM_SETTING [25]  -1426.13500000  
SHIM_SETTING [26]  3346.72500000   
SHIM_SETTING [27]  -2678.17000000  
SHIM_SETTING [28]  4932.00286239   
SHIM_SETTING [29]  9100.69300000   
SHIM_SETTING [30]  -1073.84400000  
SHIM_SETTING [31]  16177.40982762  
SHIM_SETTING [32]  -8416.74113761  
SHIM_SETTING [33]  9306.99200000   
SHIM_SETTING [34]  -3549.35600000  
SHIM_SETTING [35]  23926.07700000  
SHIM_SETTING [36]  -1013.50800000  
SHIM_SETTING [37]  1727.85624414   
SHIM_SETTING [38]  2252.53756175   
SHIM_SETTING [39]  3176.68217238   
SHIM_SETTING [40]  0.00000000      
