# Supplementary material for: Cloud point extraction of pyridine N-oxides using mixed micelles of PEGylated calix[4]pyrroles and non-ionic surfactants
Source: RSC Adv. 2025 Dec 15;15(58):49981–9. doi: 10.1039/d5ra08163g (PMC12703696; doi:10.1039/d5ra08163g)
Supplement: RA-015-D5RA08163G-s001 [file RA-015-D5RA08163G-s001.zip › NMR-data-characterization/1a/13CNMR/uxnmr.info]

CONFIGURATION INFORMATION
=========================

Path         : C:/Bruker/TopSpin3.5pl7/conf/instr/spect/uxnmr.info
Date         : Wed Jul 10 10:36:27 2024
Release      : TopSpin 3.5 pl 7
Installed in : C:/Bruker/TopSpin3.5pl7
Host         : HP
OS           : Windows 7 (Vs 6.1) Service Pack 1
CPU          : Intel(R) Xeon(R) CPU E5-1620 v2 @ 3.70GHz (8 cores at 3691 MHz with Hyperthreading)
User         : nmrsu
System       : Avance III 500 NMR spectrometer
1H-frequency : 500.30 MHz
Description  : AVANCE III 500 MHz
Location     : University of Jyv�skyl�
Bruker Order : 10187014
Configured in: HP:C:/Bruker/TopSpin3.5pl7/conf/instr/spect

IPSO: connected to spectrometer subnet
- TCP/IP address = 149.236.99.252
 - IPSO type: 19"
- Tctrl : 1
- Fctrls: 3
- Gctrl1: without digital preemphasis
- Rctrl : none
- FREDs : none
- DPP : none

DRU1: AQS DRU-E Z102520/02307 ECL 06.01
- TCP/IP address = 149.236.99.89
- Firmware Version = 170619
- DRU1 controls AQS-Rack and HPPR/2

AQS: connected to 149.236.99.89:/dev/tty10
  _Slot_ SBSB _____________________Board_____________________
  Number Addr Type HW-VS FW-VS ID  ECL Name   Description
  -----------------------------------------------------------
     2   0x10 0x42   0x4    AW  R  5.0 REC-1  AQS RXAD600 Z102117/1114 ECL 05.00
     3   0x34 0xc0   0x1        X  2.2 REF-1  REF-600 Reference Board for AQS Receiver
     4   0x24 0x19   0x8    AD  S  2.7 SGU-1  AQS SGU/2 600 Z103081/02265 ECL 02.07 FPGA-Vs=AF
     5   0x25 0x19   0x8    AD  S  2.7 SGU-2  AQS SGU/2 600 Z103081/02267 ECL 02.07 FPGA-Vs=AF
     6   0x26 0x19   0x8    AD  S  2.7 SGU-3  AQS SGU/2 600 Z103081/02266 ECL 02.07 FPGA-Vs=AF
    21   0x21 0xcf     0        P  3.0 PSD-1  PSD/3 Power Supply Distribution Board
    --   0x20 0xd1     0        B  3.2 MASTER AQS/3 Chassis
     1   0x20  0x7     0        B      MASTER AQS Rack Master
  Logical Receiver/SGU configuration:


Router: none installed


Transmitters at the spectrometer subnet:
----------------------------------------
BLA_W1345099_0171 W1345099/0171 ECL 2:
- TCP/IP address = 149.236.99.254
- Firmware VS    = 20120627
- Amplifier      = BLAXH2H500/100/150 E 200-600MHZ INR: W1345099/0171 ECL 2
- Router         = BLMMR32 RF AMPLIFIER MODULE: W1345204/1107 ECL 0
- Controller     = BLA CONTROL BOARD 6 2CH: W1522050/5575 ECL 50
- QNP-Accessory  : 1 X-input and 1 H-input
BLA_W1345093_0413 W1345093/0413 ECL 1:
- TCP/IP address = 149.236.99.253
- Firmware VS    = 20120627
- Amplifier      = BLAX500 E 6-365MHZ INR: W1345093/0413 ECL 1
- Router         = BLMMR31 RF AMPLIFIER MODULE: W1345212/1506 ECL 0
- Controller     = BLA CONTROL BOARD 6 2CH: W1522050/5508 ECL 50
LTRX Z109889/00222 ECL 02.00:
- TCP/IP address = 149.236.99.20
- Amplifier      = BSMS/2 LOCK TRANSCEIVER 500: Z109889/00222 ECL 02.00

BSMS: BSMS/2 connected to ethernet
- TCP/IP address = 149.236.99.20
- ELCB firmware version = 20191111
- GAB current limits = 0.0/X, 0.0/Y, 10.0/Z (in A)
- SCB channels = 40
- Shim System = BOSS3-SB
- L-TRX = BSMS/2 LOCK TRANSCEIVER 500: Z109889/00222 ECL 02.00
- Lock: on L-TRX board
- VTU_SPB = BSMS/2 SPB SENSOR & PNEUMATIC BD: Z115191/00351 ECL 02.03
- VTU_VPSB1 = BSMS/2 VARIABLE POWER SUPPLY BD: Z115193/00397 ECL 01.02

VTU: in BSMS/2 connected to ethernet
- TCP/IP address = 149.236.99.20

Prodigy Control Unit: PCU - LNP PRODIGY UNIT Z127349/371
- TCP/IP address   = 149.236.99.250

Preamplifiers :
HPPR2: - HPPR/2 preamplifier connected to 149.236.99.89:/dev/tty10
    Type      : HPPR/2
    Controller: Cover/1 with Application firmware = AQ
                15 LEDs for tuning, 15 LEDs for matching
    Module  1 : 1H LNA
                PN=Z003461, SN=00985 from 20110519
    Module  2 : 2H
                PN=Z003472, SN=00199 from 20080209
    Module  3 : XBB19F 2HS
                PN=Z003505, SN=01006 from 20110208
    Module  4 : 13C
                PN=Z003523, SN=00423 from 20150317
    Module  5 : 15N
                PN=Z003529, SN=00417 from 20150424


Gradient Controller cable connections
--------------------------------------------------------------------
GCtrl1: connected to GAB in BSMS

RF cable connections (detected)
--------------------------------------------------------------------
SGU1 NORM output -> input 1 of transmitter 1 (BLAXH2H500/100/150 E 200-600MHZ BLAX500 E 6-365MHZ INR W1345099/0171 at TCP/IP 149.236.99.254)
SGU1 AUX  output -> input 4 of transmitter 1 (BLAXH2H500/100/150 E 200-600MHZ BLAX500 E 6-365MHZ INR W1345099/0171 at TCP/IP 149.236.99.254)
SGU2 NORM output -> input 2 of transmitter 1 (BLAXH2H500/100/150 E 200-600MHZ BLAX500 E 6-365MHZ INR W1345099/0171 at TCP/IP 149.236.99.254)
SGU2 AUX  output -> TUNE signal input of HPPR
SGU3 NORM output -> input 3 of transmitter 1 (BLAXH2H500/100/150 E 200-600MHZ BLAX500 E 6-365MHZ INR W1345099/0171 at TCP/IP 149.236.99.254)
SGU3 AUX  output -> input 1 of transmitter 2 (BLAX500 E 6-365MHZ INR W1345093/0413 at TCP/IP 149.236.99.253)

Blanking cable connections (detected)
--------------------------------------------------------------------
transmitter 1 = BLAXH2H500/100/150 E 200-600MHZ BLAX500 E 6-365MHZ INR W1345099/0171 at TCP/IP 149.236.99.254:
- amplifier 1H-100W uses blanking 2
- amplifier X-500W uses blanking 1
- amplifier 2H-150W needs no blanking

transmitter 2 = BLAX500 E 6-365MHZ INR W1345093/0413 at TCP/IP 149.236.99.253:
- amplifier X-500W uses blanking 4

transmitter 3 = BSMS/2 LOCK TRANSCEIVER 500 Z109889/00222 at TCP/IP 149.236.99.20:
- amplifier 2H-5W needs no blanking


Switchbox (3 outputs: X / F / H) routing
--------------------------------------------------------------------
transmitter 1 = BLAXH2H500/100/150 E 200-600MHZ BLAX500 E 6-365MHZ INR W1345099/0171 at TCP/IP 149.236.99.254:
- amplifier X-500W at blanking 1 can be routed to switchbox output 1 = X and output 2 = F
- amplifier 1H-100W at blanking 2 can be routed to switchbox output 1 = X, output 2 = F and output 3 = H
- amplifier 2H-150W can be routed to switchbox output 5 (unknown)
