# Supplementary material for: Cloud point extraction of pyridine N-oxides using mixed micelles of PEGylated calix[4]pyrroles and non-ionic surfactants
Source: RSC Adv. 2025 Dec 15;15(58):49981–9. doi: 10.1039/d5ra08163g (PMC12703696; doi:10.1039/d5ra08163g)
Supplement: RA-015-D5RA08163G-s001 [file RA-015-D5RA08163G-s001.zip › NMR-data-characterization/1/1HNMR/audita.txt]

##TITLE= Audit trail, TopSpin 3.5 pl 7
##JCAMPDX= 5.01
##ORIGIN= Bruker BioSpin GmbH
##OWNER= nmrsu
$$ C:/data/Teppo Leino/nmr/TJV1-2P_4/1/audita.txt
##AUDIT TRAIL=  $$ (NUMBER, WHEN, WHO, WHERE, PROCESS, VERSION, WHAT)
(   1,<2024-09-26 12:06:04.353 +0300>,<nmrsu>,<HP>,<go4>,<TopSpin 3.5.7>,
      <created by zg
	started at 2024-09-26 12:04:23.030 +0300,
	POWCHK disabled, PULCHK disabled,
       configuration hash MD5:
       64 8A 44 A0 54 94 F1 7C 6C A6 F1 A0 3E 0D 38 04
       data hash MD5: 64K
       43 59 00 C0 D4 26 59 55 02 DF 4B 99 24 5E 82 AB>)
##END=

$$ hash MD5
$$ 57 7B 00 71 E0 F7 04 3D C2 5B CA CB E3 00 1D 92
