# Supplementary material for: Cloud point extraction of pyridine N-oxides using mixed micelles of PEGylated calix[4]pyrroles and non-ionic surfactants
Source: RSC Adv. 2025 Dec 15;15(58):49981–9. doi: 10.1039/d5ra08163g (PMC12703696; doi:10.1039/d5ra08163g)
Supplement: RA-015-D5RA08163G-s001 [file RA-015-D5RA08163G-s001.zip › NMR-data-characterization/1/1HNMR/shimvalues]

# Thu Sep 26 12:06:04 2024
#$$PROBEIDENTIFIER=Z135420_0012
#$$PROBENAME=CPP TCI 500S2 H&F-C/N-D-05 Z
#$$SHIMID=292722
#
# Active Shim Gradients
#
Z           		-1381           
Z2          		3450            
Z3          		-1056           
Z4          		-1238           
Z5          		978             
Z6          		5131            
Z7          		5346            
Z8          		0               
X           		-485            
XZ          		-10567          
XZ2         		4605            
XZ3         		-2300           
XZ4         		-1782           
XZ5         		-5249           
Y           		4537            
YZ          		8692            
YZ2         		-4287           
YZ3         		-2048           
YZ4         		-1821           
YZ5         		277             
XY          		9045            
XYZ         		8069            
XYZ2        		-2808           
XYZ3        		-5876           
XYZ4        		-355            
XYZ5        		9160            
(X2-Y2)     		1640            
(X2-Y2)Z    		3542            
(X2-Y2)Z2   		-2937           
(X2-Y2)Z3   		4867            
(X2-Y2)Z4   		-619            
(X2-Y2)Z5   		-8045           
X3          		-6752           
X3Z         		1230            
Y3          		3272            
Y3Z         		-5505           
#
# Lock Parameter
#
FIELD		3029.146
LOCKPHASE		256.442 
LOCKPOWER		-20.000 
LOCKGAIN		104.036 
LOCKDC		-7.400  
LOCKSHIFT		2.490   
LOOPGAIN		-10.000 
LOOPTIME		0.100   
LOOPFILTER		100.000 
#
IEEE64_VERSION_CODE 1
#
# Shim currents 
#
SHIM_SETTING [1 ]  -73.69049273    
SHIM_SETTING [2 ]  2180.41142719   
SHIM_SETTING [3 ]  -3419.47653836  
SHIM_SETTING [4 ]  -4164.60203080  
SHIM_SETTING [5 ]  683.50587170    
SHIM_SETTING [6 ]  738.21892092    
SHIM_SETTING [7 ]  10969.46649449  
SHIM_SETTING [8 ]  -203.85198572   
SHIM_SETTING [9 ]  3386.53998703   
SHIM_SETTING [10]  670.04149670    
SHIM_SETTING [11]  0.00000000      
SHIM_SETTING [12]  8777.00000000   
SHIM_SETTING [13]  -2233.00000000  
SHIM_SETTING [14]  -3871.27000000  
SHIM_SETTING [15]  -11385.18650746 
SHIM_SETTING [16]  17551.89996567  
SHIM_SETTING [17]  -5610.68460979  
SHIM_SETTING [18]  2257.21221312   
SHIM_SETTING [19]  -11747.23445059 
SHIM_SETTING [20]  5745.36403070   
SHIM_SETTING [21]  2602.78200000   
SHIM_SETTING [22]  -6929.45100000  
SHIM_SETTING [23]  1135.98300000   
SHIM_SETTING [24]  7683.51800000   
SHIM_SETTING [25]  -1426.13500000  
SHIM_SETTING [26]  3346.72500000   
SHIM_SETTING [27]  -2678.17000000  
SHIM_SETTING [28]  5639.26139582   
SHIM_SETTING [29]  9100.69300000   
SHIM_SETTING [30]  -1073.84400000  
SHIM_SETTING [31]  15399.59701423  
SHIM_SETTING [32]  -8233.46630318  
SHIM_SETTING [33]  9306.99200000   
SHIM_SETTING [34]  -3549.35600000  
SHIM_SETTING [35]  23926.07700000  
SHIM_SETTING [36]  -1013.50800000  
SHIM_SETTING [37]  1679.10345900   
SHIM_SETTING [38]  2417.70106832   
SHIM_SETTING [39]  2853.16971620   
SHIM_SETTING [40]  0.00000000      
