# Supplementary material for: Cloud point extraction of pyridine N-oxides using mixed micelles of PEGylated calix[4]pyrroles and non-ionic surfactants
Source: RSC Adv. 2025 Dec 15;15(58):49981–9. doi: 10.1039/d5ra08163g (PMC12703696; doi:10.1039/d5ra08163g)
Supplement: RA-015-D5RA08163G-s001 [file RA-015-D5RA08163G-s001.zip › NMR-data-characterization/2a/13CNMR/audita.txt]

##TITLE= Audit trail, TopSpin 3.5 pl 7
##JCAMPDX= 5.01
##ORIGIN= Bruker BioSpin GmbH
##OWNER= nmr
$$ C:/Data/Julia Naulap�� TIY/TIY-048/13-16/100/audita.txt
##AUDIT TRAIL=  $$ (NUMBER, WHEN, WHO, WHERE, PROCESS, VERSION, WHAT)
(   1,<2024-03-22 13:35:07.312 +0200>,<nmr>,<HP>,<go4>,<TopSpin 3.5.7>,
      <created by zg
	started at 2024-03-22 13:18:50.782 +0200,
	POWCHK disabled, PULCHK disabled,
       terminated by command 'halt'
       configuration hash MD5:
       DA 2C 34 73 2B 0A FA 0B 48 AC 20 0A 4E FF 17 5F
       data hash MD5: 64K
       D9 C9 EB 0A 8D 79 67 4F FA 66 37 FC 6D 88 4A EB>)
##END=

$$ hash MD5
$$ 8C 15 52 78 59 97 A6 19 10 5B F3 FC EB D9 D8 81
