# Supplementary material for: Cloud point extraction of pyridine N-oxides using mixed micelles of PEGylated calix[4]pyrroles and non-ionic surfactants
Source: RSC Adv. 2025 Dec 15;15(58):49981–9. doi: 10.1039/d5ra08163g (PMC12703696; doi:10.1039/d5ra08163g)
Supplement: RA-015-D5RA08163G-s001 [file RA-015-D5RA08163G-s001.zip › NMR-data-characterization/1b/1HNMR/audita.txt]

##TITLE= Audit trail, TopSpin 3.7.0
##JCAMPDX= 5.01
##ORIGIN= Bruker BioSpin GmbH
##OWNER= admin
$$ D:/data/Aliisa Kangas/nmr/TJX-010/10/audita.txt
##AUDIT TRAIL=  $$ (NUMBER, WHEN, WHO, WHERE, PROCESS, VERSION, WHAT)
(   1,<2024-11-12 16:17:20.031 +0200>,<admin>,<DESKTOP-DRLL4UF>,<go4>,<TopSpin 3.7.0>,
      <created by zg on data set with UUID 'b8684d04-a100-11ef-9239-c4346b6581fd'
       started at 2024-11-12 16:16:33.815 +0200,
       POWCHK disabled, PULCHK disabled,
       terminated by command 'halt'
       configuration hash MD5:
       AD CD 90 95 F3 61 94 87 12 BD 39 B9 A3 E4 7C 27
       data hash MD5: 32K
       1E B9 B7 09 8B E7 EA C2 20 8E 48 73 9B 60 EB 37>)
##END=

$$ hash MD5
$$ B3 21 41 AD 4C BD 74 48 5B 1B DD BA 23 C6 56 86
