# Supplementary material for: Cloud point extraction of pyridine N-oxides using mixed micelles of PEGylated calix[4]pyrroles and non-ionic surfactants
Source: RSC Adv. 2025 Dec 15;15(58):49981–9. doi: 10.1039/d5ra08163g (PMC12703696; doi:10.1039/d5ra08163g)
Supplement: RA-015-D5RA08163G-s001 [file RA-015-D5RA08163G-s001.zip › NMR-data-characterization/1b/1HNMR/shimvalues]

# Tue Nov 12 16:16:58 2024
#$$PROBEIDENTIFIER=Z135420_0012
#$$PROBENAME=CPP TCI 500S2 H&F-C/N-D-05 Z
#$$SHIMID=292722
#
# Active Shim Gradients
#
Z           		-1575           
Z2          		3451            
Z3          		-1009           
Z4          		-1668           
Z5          		844             
Z6          		5137            
Z7          		5341            
Z8          		0               
X           		-357            
XZ          		-10630          
XZ2         		4113            
XZ3         		-1576           
XZ4         		-834            
XZ5         		-5521           
Y           		4588            
YZ          		8880            
YZ2         		-4754           
YZ3         		-2649           
YZ4         		-2077           
YZ5         		354             
XY          		13755           
XYZ         		10983           
XYZ2        		-2853           
XYZ3        		-5876           
XYZ4        		-355            
XYZ5        		9160            
(X2-Y2)     		903             
(X2-Y2)Z    		2989            
(X2-Y2)Z2   		-2739           
(X2-Y2)Z3   		4867            
(X2-Y2)Z4   		-619            
(X2-Y2)Z5   		-8045           
X3          		-24841          
X3Z         		1877            
Y3          		2108            
Y3Z         		-8942           
#
# Lock Parameter
#
FIELD		2986.175
LOCKPHASE		218.471 
LOCKPOWER		-20.000 
LOCKGAIN		99.480  
LOCKDC		3.100   
LOCKSHIFT		2.490   
LOOPGAIN		-10.000 
LOOPTIME		0.100   
LOOPFILTER		100.000 
#
IEEE64_VERSION_CODE 1
#
# Shim currents 
#
SHIM_SETTING [1 ]  -68.67401783    
SHIM_SETTING [2 ]  2127.34113586   
SHIM_SETTING [3 ]  -3488.04437618  
SHIM_SETTING [4 ]  -3854.40912721  
SHIM_SETTING [5 ]  422.63118459    
SHIM_SETTING [6 ]  740.24060608    
SHIM_SETTING [7 ]  10468.46903216  
SHIM_SETTING [8 ]  -551.19989109   
SHIM_SETTING [9 ]  3200.27419089   
SHIM_SETTING [10]  550.28193589    
SHIM_SETTING [11]  0.00000000      
SHIM_SETTING [12]  11050.64100000  
SHIM_SETTING [13]  -6834.35200000  
SHIM_SETTING [14]  -12958.16908709 
SHIM_SETTING [15]  -10688.11358909 
SHIM_SETTING [16]  17254.35690595  
SHIM_SETTING [17]  -6927.27938959  
SHIM_SETTING [18]  2570.20433467   
SHIM_SETTING [19]  -10578.63084197 
SHIM_SETTING [20]  6456.98551624   
SHIM_SETTING [21]  1771.04110625   
SHIM_SETTING [22]  -6654.61403556  
SHIM_SETTING [23]  -136.57106340   
SHIM_SETTING [24]  7191.00808924   
SHIM_SETTING [25]  -1889.81091058  
SHIM_SETTING [26]  3130.34794072   
SHIM_SETTING [27]  -11137.60107486 
SHIM_SETTING [28]  4733.19436489   
SHIM_SETTING [29]  11605.89900056  
SHIM_SETTING [30]  128.99847360    
SHIM_SETTING [31]  16716.39711255  
SHIM_SETTING [32]  -8481.68649932  
SHIM_SETTING [33]  15222.71623837  
SHIM_SETTING [34]  -3461.26158006  
SHIM_SETTING [35]  30722.72584118  
SHIM_SETTING [36]  1675.15510569   
SHIM_SETTING [37]  1962.61755723   
SHIM_SETTING [38]  2072.10299570   
SHIM_SETTING [39]  2753.31798017   
SHIM_SETTING [40]  0.00000000      
