# Supplementary material for: Cloud point extraction of pyridine N-oxides using mixed micelles of PEGylated calix[4]pyrroles and non-ionic surfactants
Source: RSC Adv. 2025 Dec 15;15(58):49981–9. doi: 10.1039/d5ra08163g (PMC12703696; doi:10.1039/d5ra08163g)
Supplement: RA-015-D5RA08163G-s002 [file RA-015-D5RA08163G-s002.zip]

Archive with 5,062 entries (4,782 files):
- Titration/
- __MACOSX/._Titration
- Titration/Tergitol+PyNO/
- __MACOSX/Titration/._Tergitol+PyNO
- Titration/1a+PyNO/
- __MACOSX/Titration/._1a+PyNO
- Titration/1b+PhePyNO/
- __MACOSX/Titration/._1b+PhePyNO
- Titration/Triton+PyNO/
- __MACOSX/Titration/._Triton+PyNO
- Titration/1c+PhePyNO/
- __MACOSX/Titration/._1c+PhePyNO
- Titration/2a+PyNO/
- __MACOSX/Titration/._2a+PyNO
- Titration/1a+PhePyNO/
- __MACOSX/Titration/._1a+PhePyNO
- Titration/1c+PyNO/
- __MACOSX/Titration/._1c+PyNO
- Titration/1b+PyNO/
- __MACOSX/Titration/._1b+PyNO
- Titration/Tergitol+PyNO/9/
- __MACOSX/Titration/Tergitol+PyNO/._9
- Titration/Tergitol+PyNO/11/
- __MACOSX/Titration/Tergitol+PyNO/._11
- Titration/Tergitol+PyNO/7/
- __MACOSX/Titration/Tergitol+PyNO/._7
- Titration/Tergitol+PyNO/6/
- __MACOSX/Titration/Tergitol+PyNO/._6
- Titration/Tergitol+PyNO/1/
- __MACOSX/Titration/Tergitol+PyNO/._1
- Titration/Tergitol+PyNO/10/
- __MACOSX/Titration/Tergitol+PyNO/._10
- Titration/Tergitol+PyNO/8/
- __MACOSX/Titration/Tergitol+PyNO/._8
- Titration/Tergitol+PyNO/4/
- __MACOSX/Titration/Tergitol+PyNO/._4
- Titration/Tergitol+PyNO/3/
- __MACOSX/Titration/Tergitol+PyNO/._3
- Titration/Tergitol+PyNO/2/
- __MACOSX/Titration/Tergitol+PyNO/._2
- Titration/Tergitol+PyNO/5/
- __MACOSX/Titration/Tergitol+PyNO/._5
- Titration/1a+PyNO/9/
- __MACOSX/Titration/1a+PyNO/._9
- Titration/1a+PyNO/7/
- __MACOSX/Titration/1a+PyNO/._7
- Titration/1a+PyNO/6/
- __MACOSX/Titration/1a+PyNO/._6
- Titration/1a+PyNO/1/
- __MACOSX/Titration/1a+PyNO/._1
- Titration/1a+PyNO/10/
- __MACOSX/Titration/1a+PyNO/._10
- Titration/1a+PyNO/8/
- __MACOSX/Titration/1a+PyNO/._8
- Titration/1a+PyNO/4/
- __MACOSX/Titration/1a+PyNO/._4
- Titration/1a+PyNO/3/
- __MACOSX/Titration/1a+PyNO/._3
- Titration/1a+PyNO/2/
- __MACOSX/Titration/1a+PyNO/._2
- Titration/1a+PyNO/5/
- __MACOSX/Titration/1a+PyNO/._5
- Titration/1b+PhePyNO/9/
- __MACOSX/Titration/1b+PhePyNO/._9
- Titration/1b+PhePyNO/7/
- __MACOSX/Titration/1b+PhePyNO/._7
- Titration/1b+PhePyNO/6/
- __MACOSX/Titration/1b+PhePyNO/._6
- Titration/1b+PhePyNO/1/
- __MACOSX/Titration/1b+PhePyNO/._1
- Titration/1b+PhePyNO/10/
- __MACOSX/Titration/1b+PhePyNO/._10
- Titration/1b+PhePyNO/8/
- __MACOSX/Titration/1b+PhePyNO/._8
- Titration/1b+PhePyNO/4/
- __MACOSX/Titration/1b+PhePyNO/._4
- Titration/1b+PhePyNO/3/
- __MACOSX/Titration/1b+PhePyNO/._3
- Titration/1b+PhePyNO/2/
- __MACOSX/Titration/1b+PhePyNO/._2
- Titration/1b+PhePyNO/5/
- __MACOSX/Titration/1b+PhePyNO/._5
- Titration/Triton+PyNO/9/
- __MACOSX/Titration/Triton+PyNO/._9
- Titration/Triton+PyNO/7/
- __MACOSX/Titration/Triton+PyNO/._7
- Titration/Triton+PyNO/6/
- __MACOSX/Titration/Triton+PyNO/._6
- Titration/Triton+PyNO/1/
- __MACOSX/Titration/Triton+PyNO/._1
- Titration/Triton+PyNO/8/
- __MACOSX/Titration/Triton+PyNO/._8
- Titration/Triton+PyNO/4/
- __MACOSX/Titration/Triton+PyNO/._4
- Titration/Triton+PyNO/3/
- __MACOSX/Titration/Triton+PyNO/._3
- Titration/Triton+PyNO/2/
- __MACOSX/Titration/Triton+PyNO/._2
- Titration/Triton+PyNO/5/
- __MACOSX/Titration/Triton+PyNO/._5
- Titration/1c+PhePyNO/9/
- __MACOSX/Titration/1c+PhePyNO/._9
- Titration/1c+PhePyNO/7/
- __MACOSX/Titration/1c+PhePyNO/._7
- Titration/1c+PhePyNO/6/
- __MACOSX/Titration/1c+PhePyNO/._6
- Titration/1c+PhePyNO/1/
- __MACOSX/Titration/1c+PhePyNO/._1
- Titration/1c+PhePyNO/10/
- __MACOSX/Titration/1c+PhePyNO/._10
- Titration/1c+PhePyNO/8/
- __MACOSX/Titration/1c+PhePyNO/._8
- Titration/1c+PhePyNO/4/
- __MACOSX/Titration/1c+PhePyNO/._4
- Titration/1c+PhePyNO/3/
- __MACOSX/Titration/1c+PhePyNO/._3
- Titration/1c+PhePyNO/2/
- __MACOSX/Titration/1c+PhePyNO/._2
- Titration/1c+PhePyNO/5/
- __MACOSX/Titration/1c+PhePyNO/._5
- Titration/2a+PyNO/9/
- __MACOSX/Titration/2a+PyNO/._9
- Titration/2a+PyNO/7/
- __MACOSX/Titration/2a+PyNO/._7
- Titration/2a+PyNO/6/
- __MACOSX/Titration/2a+PyNO/._6
- Titration/2a+PyNO/1/
- __MACOSX/Titration/2a+PyNO/._1
- Titration/2a+PyNO/10/
- __MACOSX/Titration/2a+PyNO/._10
- Titration/2a+PyNO/8/
- __MACOSX/Titration/2a+PyNO/._8
- Titration/2a+PyNO/4/
- __MACOSX/Titration/2a+PyNO/._4
- Titration/2a+PyNO/3/
- __MACOSX/Titration/2a+PyNO/._3
- Titration/2a+PyNO/2/
- __MACOSX/Titration/2a+PyNO/._2
- Titration/2a+PyNO/5/
- __MACOSX/Titration/2a+PyNO/._5
- Titration/1a+PhePyNO/9/
- __MACOSX/Titration/1a+PhePyNO/._9
- Titration/1a+PhePyNO/11/
- __MACOSX/Titration/1a+PhePyNO/._11
- Titration/1a+PhePyNO/7/
- __MACOSX/Titration/1a+PhePyNO/._7
- Titration/1a+PhePyNO/6/
- __MACOSX/Titration/1a+PhePyNO/._6
- Titration/1a+PhePyNO/1/
- __MACOSX/Titration/1a+PhePyNO/._1
- Titration/1a+PhePyNO/10/
- __MACOSX/Titration/1a+PhePyNO/._10
- Titration/1a+PhePyNO/8/
- __MACOSX/Titration/1a+PhePyNO/._8
- Titration/1a+PhePyNO/4/
- __MACOSX/Titration/1a+PhePyNO/._4
- Titration/1a+PhePyNO/3/
- __MACOSX/Titration/1a+PhePyNO/._3
- Titration/1a+PhePyNO/2/
- __MACOSX/Titration/1a+PhePyNO/._2
- Titration/1a+PhePyNO/5/
- __MACOSX/Titration/1a+PhePyNO/._5
- Titration/1c+PyNO/9/
- __MACOSX/Titration/1c+PyNO/._9
- Titration/1c+PyNO/7/
- __MACOSX/Titration/1c+PyNO/._7
- Titration/1c+PyNO/6/
- __MACOSX/Titration/1c+PyNO/._6
- Titration/1c+PyNO/1/
- __MACOSX/Titration/1c+PyNO/._1
- Titration/1c+PyNO/8/
- __MACOSX/Titration/1c+PyNO/._8
- Titration/1c+PyNO/4/
- __MACOSX/Titration/1c+PyNO/._4
- Titration/1c+PyNO/3/
- __MACOSX/Titration/1c+PyNO/._3
- Titration/1c+PyNO/2/
- __MACOSX/Titration/1c+PyNO/._2
- Titration/1c+PyNO/5/
- __MACOSX/Titration/1c+PyNO/._5
- Titration/1b+PyNO/9/
- __MACOSX/Titration/1b+PyNO/._9
- Titration/1b+PyNO/7/
- __MACOSX/Titration/1b+PyNO/._7
- Titration/1b+PyNO/6/
- __MACOSX/Titration/1b+PyNO/._6
- Titration/1b+PyNO/1/
- __MACOSX/Titration/1b+PyNO/._1
- Titration/1b+PyNO/10/
- __MACOSX/Titration/1b+PyNO/._10
- Titration/1b+PyNO/8/
- __MACOSX/Titration/1b+PyNO/._8
- Titration/1b+PyNO/4/
- __MACOSX/Titration/1b+PyNO/._4
- Titration/1b+PyNO/3/
- __MACOSX/Titration/1b+PyNO/._3
- Titration/1b+PyNO/2/
- __MACOSX/Titration/1b+PyNO/._2
- Titration/1b+PyNO/5/
- __MACOSX/Titration/1b+PyNO/._5
- Titration/Tergitol+PyNO/9/uxnmr.par
- __MACOSX/Titration/Tergitol+PyNO/9/._uxnmr.par
- Titration/Tergitol+PyNO/9/pulseprogram
- __MACOSX/Titration/Tergitol+PyNO/9/._pulseprogram
- Titration/Tergitol+PyNO/9/precom.output
- __MACOSX/Titration/Tergitol+PyNO/9/._precom.output
- Titration/Tergitol+PyNO/9/stanprogram7000
- __MACOSX/Titration/Tergitol+PyNO/9/._stanprogram7000
- Titration/Tergitol+PyNO/9/format.temp
- __MACOSX/Titration/Tergitol+PyNO/9/._format.temp
- Titration/Tergitol+PyNO/9/audita.txt
- __MACOSX/Titration/Tergitol+PyNO/9/._audita.txt
- Titration/Tergitol+PyNO/9/pdata/
- __MACOSX/Titration/Tergitol+PyNO/9/._pdata
- Titration/Tergitol+PyNO/9/fq1list
- __MACOSX/Titration/Tergitol+PyNO/9/._fq1list
- Titration/Tergitol+PyNO/9/fid
- __MACOSX/Titration/Tergitol+PyNO/9/._fid
- Titration/Tergitol+PyNO/9/shimvalues
- __MACOSX/Titration/Tergitol+PyNO/9/._shimvalues
- Titration/Tergitol+PyNO/9/uxnmr.info
- __MACOSX/Titration/Tergitol+PyNO/9/._uxnmr.info
- Titration/Tergitol+PyNO/9/scon2
- __MACOSX/Titration/Tergitol+PyNO/9/._scon2
- Titration/Tergitol+PyNO/9/vtc_pid_settings
- __MACOSX/Titration/Tergitol+PyNO/9/._vtc_pid_settings
- Titration/Tergitol+PyNO/9/acqu
- __MACOSX/Titration/Tergitol+PyNO/9/._acqu
- Titration/Tergitol+PyNO/9/topshimreport
- __MACOSX/Titration/Tergitol+PyNO/9/._topshimreport
- Titration/Tergitol+PyNO/9/acqus
- __MACOSX/Titration/Tergitol+PyNO/9/._acqus
- Titration/Tergitol+PyNO/9/specpar
- __MACOSX/Titration/Tergitol+PyNO/9/._specpar
- Titration/Tergitol+PyNO/11/uxnmr.par
- __MACOSX/Titration/Tergitol+PyNO/11/._uxnmr.par
- Titration/Tergitol+PyNO/11/pulseprogram
- __MACOSX/Titration/Tergitol+PyNO/11/._pulseprogram
- Titration/Tergitol+PyNO/11/precom.output
- __MACOSX/Titration/Tergitol+PyNO/11/._precom.output
- Titration/Tergitol+PyNO/11/stanprogram7000
- __MACOSX/Titration/Tergitol+PyNO/11/._stanprogram7000
- Titration/Tergitol+PyNO/11/format.temp
- __MACOSX/Titration/Tergitol+PyNO/11/._format.temp
- Titration/Tergitol+PyNO/11/audita.txt
- __MACOSX/Titration/Tergitol+PyNO/11/._audita.txt
- Titration/Tergitol+PyNO/11/pdata/
- __MACOSX/Titration/Tergitol+PyNO/11/._pdata
- Titration/Tergitol+PyNO/11/fq1list
- __MACOSX/Titration/Tergitol+PyNO/11/._fq1list
- Titration/Tergitol+PyNO/11/fid
- __MACOSX/Titration/Tergitol+PyNO/11/._fid
- Titration/Tergitol+PyNO/11/shimvalues
- __MACOSX/Titration/Tergitol+PyNO/11/._shimvalues
- Titration/Tergitol+PyNO/11/uxnmr.info
- __MACOSX/Titration/Tergitol+PyNO/11/._uxnmr.info
- Titration/Tergitol+PyNO/11/scon2
- __MACOSX/Titration/Tergitol+PyNO/11/._scon2
- Titration/Tergitol+PyNO/11/vtc_pid_settings
- __MACOSX/Titration/Tergitol+PyNO/11/._vtc_pid_settings
- Titration/Tergitol+PyNO/11/acqu
- __MACOSX/Titration/Tergitol+PyNO/11/._acqu
- Titration/Tergitol+PyNO/11/topshimreport
- __MACOSX/Titration/Tergitol+PyNO/11/._topshimreport
- Titration/Tergitol+PyNO/11/acqus
- __MACOSX/Titration/Tergitol+PyNO/11/._acqus
- Titration/Tergitol+PyNO/11/specpar
- __MACOSX/Titration/Tergitol+PyNO/11/._specpar
- Titration/Tergitol+PyNO/7/uxnmr.par
- __MACOSX/Titration/Tergitol+PyNO/7/._uxnmr.par
- Titration/Tergitol+PyNO/7/pulseprogram
- __MACOSX/Titration/Tergitol+PyNO/7/._pulseprogram
- Titration/Tergitol+PyNO/7/precom.output
- __MACOSX/Titration/Tergitol+PyNO/7/._precom.output
- Titration/Tergitol+PyNO/7/stanprogram7000
- __MACOSX/Titration/Tergitol+PyNO/7/._stanprogram7000
- Titration/Tergitol+PyNO/7/format.temp
- __MACOSX/Titration/Tergitol+PyNO/7/._format.temp
- Titration/Tergitol+PyNO/7/audita.txt
- __MACOSX/Titration/Tergitol+PyNO/7/._audita.txt
- Titration/Tergitol+PyNO/7/pdata/
- __MACOSX/Titration/Tergitol+PyNO/7/._pdata
- Titration/Tergitol+PyNO/7/fq1list
- __MACOSX/Titration/Tergitol+PyNO/7/._fq1list
- Titration/Tergitol+PyNO/7/fid
- __MACOSX/Titration/Tergitol+PyNO/7/._fid
- Titration/Tergitol+PyNO/7/shimvalues
- __MACOSX/Titration/Tergitol+PyNO/7/._shimvalues
- Titration/Tergitol+PyNO/7/uxnmr.info
- __MACOSX/Titration/Tergitol+PyNO/7/._uxnmr.info
- Titration/Tergitol+PyNO/7/scon2
- __MACOSX/Titration/Tergitol+PyNO/7/._scon2
- Titration/Tergitol+PyNO/7/vtc_pid_settings
- __MACOSX/Titration/Tergitol+PyNO/7/._vtc_pid_settings
- Titration/Tergitol+PyNO/7/acqu
- __MACOSX/Titration/Tergitol+PyNO/7/._acqu
- Titration/Tergitol+PyNO/7/topshimreport
- __MACOSX/Titration/Tergitol+PyNO/7/._topshimreport
- Titration/Tergitol+PyNO/7/acqus
- __MACOSX/Titration/Tergitol+PyNO/7/._acqus
[truncated: 4,762 more entries]
