# Supplementary material for: Cloud point extraction of pyridine N-oxides using mixed micelles of PEGylated calix[4]pyrroles and non-ionic surfactants
Source: RSC Adv. 2025 Dec 15;15(58):49981–9. doi: 10.1039/d5ra08163g (PMC12703696; doi:10.1039/d5ra08163g)
Supplement: RA-015-D5RA08163G-s002 [file RA-015-D5RA08163G-s002.zip › Titration/Tergitol+PyNO/3/shimvalues]

# Mon Apr 14 13:23:26 2025
#$$PROBEIDENTIFIER=Z135420_0012
#$$PROBENAME=CPP TCI 500S2 H&F-C/N-D-05 Z
#$$SHIMID=292722
#
# Active Shim Gradients
#
Z           		-1445           
Z2          		3429            
Z3          		-876            
Z4          		-2026           
Z5          		895             
Z6          		5137            
Z7          		5341            
Z8          		0               
X           		-413            
XZ          		-10839          
XZ2         		3995            
XZ3         		-1480           
XZ4         		-834            
XZ5         		-5521           
Y           		4480            
YZ          		8808            
YZ2         		-4532           
YZ3         		-2308           
YZ4         		-2077           
YZ5         		354             
XY          		17072           
XYZ         		12134           
XYZ2        		-3045           
XYZ3        		-5876           
XYZ4        		-355            
XYZ5        		9160            
(X2-Y2)     		1519            
(X2-Y2)Z    		3014            
(X2-Y2)Z2   		-3287           
(X2-Y2)Z3   		4867            
(X2-Y2)Z4   		-619            
(X2-Y2)Z5   		-8045           
X3          		-39354          
X3Z         		2212            
Y3          		2714            
Y3Z         		-10757          
#
# Lock Parameter
#
FIELD		2816.579
LOCKPHASE		244.395 
LOCKPOWER		-18.000 
LOCKGAIN		95.236  
LOCKDC		3.100   
LOCKSHIFT		4.700   
LOOPGAIN		-10.000 
LOOPTIME		0.100   
LOOPFILTER		100.000 
#
IEEE64_VERSION_CODE 1
#
# Shim currents 
#
SHIM_SETTING [1 ]  12.30708836     
SHIM_SETTING [2 ]  2052.98423250   
SHIM_SETTING [3 ]  -3303.21475339  
SHIM_SETTING [4 ]  -3595.22496951  
SHIM_SETTING [5 ]  387.78998689    
SHIM_SETTING [6 ]  558.76567437    
SHIM_SETTING [7 ]  10199.12957359  
SHIM_SETTING [8 ]  -1015.82046868  
SHIM_SETTING [9 ]  3113.28339062   
SHIM_SETTING [10]  368.01368353    
SHIM_SETTING [11]  0.00000000      
SHIM_SETTING [12]  13470.27465666  
SHIM_SETTING [13]  -8043.24409320  
SHIM_SETTING [14]  -20159.39511643 
SHIM_SETTING [15]  -10978.52412229 
SHIM_SETTING [16]  17208.93595222  
SHIM_SETTING [17]  -7103.80049021  
SHIM_SETTING [18]  2785.71823103   
SHIM_SETTING [19]  -10538.91501668 
SHIM_SETTING [20]  6435.32830018   
SHIM_SETTING [21]  1646.12561461   
SHIM_SETTING [22]  -6829.54984517  
SHIM_SETTING [23]  898.96430295    
SHIM_SETTING [24]  8191.28826880   
SHIM_SETTING [25]  -1500.40558032  
SHIM_SETTING [26]  3508.57242243   
SHIM_SETTING [27]  -18013.68298324 
SHIM_SETTING [28]  5094.19847832   
SHIM_SETTING [29]  13210.91346274  
SHIM_SETTING [30]  1219.34893398   
SHIM_SETTING [31]  16090.05154130  
SHIM_SETTING [32]  -8593.25714709  
SHIM_SETTING [33]  18328.06042829  
SHIM_SETTING [34]  -2658.89885489  
SHIM_SETTING [35]  34992.51070077  
SHIM_SETTING [36]  4321.53530817   
SHIM_SETTING [37]  1616.02322173   
SHIM_SETTING [38]  2181.78569833   
SHIM_SETTING [39]  2877.49551199   
SHIM_SETTING [40]  0.00000000      
