# Supplementary material for: Cloud point extraction of pyridine N-oxides using mixed micelles of PEGylated calix[4]pyrroles and non-ionic surfactants
Source: RSC Adv. 2025 Dec 15;15(58):49981–9. doi: 10.1039/d5ra08163g (PMC12703696; doi:10.1039/d5ra08163g)
Supplement: RA-015-D5RA08163G-s002 [file RA-015-D5RA08163G-s002.zip › Titration/Tergitol+PyNO/3/topshimreport]

New TopShim run:

version = topshim 2.4.0
date = 2025-04-14
time = 13:22:22.594
command = topshim 

FINE SHIMMING

Parameters:

probe = Z135420_0012
solvent = D2O
shim nucleus = 2H
nucleus optimised for = 1H
o1p (from lock) = 4.70 ppm

Results:


1D Shimming:
Iteration  1: FWHM Before= 0.3 Hz, Target= 0.2 Hz
Shim succeeded

Lineshape quality factor (1D spectrum, spinning) = 0.504

shim changes: none

duration = 34 sec
completed successfully
finished Mon Apr 14 13:22:56 2025


========================================================================
