# Supplementary material for: Cloud point extraction of pyridine N-oxides using mixed micelles of PEGylated calix[4]pyrroles and non-ionic surfactants
Source: RSC Adv. 2025 Dec 15;15(58):49981–9. doi: 10.1039/d5ra08163g (PMC12703696; doi:10.1039/d5ra08163g)
Supplement: RA-015-D5RA08163G-s002 [file RA-015-D5RA08163G-s002.zip › Titration/Tergitol+PyNO/2/audita.txt]

##TITLE= Audit trail, TopSpin 3.7.0
##JCAMPDX= 5.01
##ORIGIN= Bruker BioSpin GmbH
##OWNER= admin
$$ D:/data/Julia/nmr/Tergitol+pyridine-N-oxide/2/audita.txt
##AUDIT TRAIL=  $$ (NUMBER, WHEN, WHO, WHERE, PROCESS, VERSION, WHAT)
(   1,<2025-04-14 13:19:32.483 +0300>,<admin>,<NMR-500>,<go4>,<TopSpin 3.7.0>,
      <created by zg on data set with UUID 'd1cc82d8-1919-11f0-9d70-c4346b6581fd'
       started at 2025-04-14 13:18:33.367 +0300,
       POWCHK disabled, PULCHK disabled,
       completed at 2025-04-14 13:19:32.452 +0300

       configuration hash MD5:
       C8 35 8A 06 0A F2 C8 A6 ED 37 03 92 D9 73 70 2C
       data hash MD5: 32K
       43 93 C2 49 F8 9B 21 B3 1E FC 40 FF 0C C3 CE A0>)
##END=

$$ hash MD5
$$ 95 8E 7C 28 0D 00 68 F2 FF 93 64 8B 24 47 C4 56
