# Supplementary material for: Cloud point extraction of pyridine N-oxides using mixed micelles of PEGylated calix[4]pyrroles and non-ionic surfactants
Source: RSC Adv. 2025 Dec 15;15(58):49981–9. doi: 10.1039/d5ra08163g (PMC12703696; doi:10.1039/d5ra08163g)
Supplement: RA-015-D5RA08163G-s002 [file RA-015-D5RA08163G-s002.zip › Titration/1a+PyNO/7/audita.txt]

##TITLE= Audit trail, TopSpin 3.5 pl 7
##JCAMPDX= 5.01
##ORIGIN= Bruker BioSpin GmbH
##OWNER= nmrsu
$$ C:/data/Julia Naulap�� TIY/nmr/TIY-050+N-oxide/7/audita.txt
##AUDIT TRAIL=  $$ (NUMBER, WHEN, WHO, WHERE, PROCESS, VERSION, WHAT)
(   1,<2024-07-05 14:13:04.745 +0300>,<nmrsu>,<HP>,<go4>,<TopSpin 3.5.7>,
      <created by zg
	started at 2024-07-05 14:09:12.488 +0300,
	POWCHK disabled, PULCHK disabled,
       configuration hash MD5:
       44 AC C7 A4 D9 87 64 38 54 08 4F E7 B3 C9 03 44
       data hash MD5: 32K
       16 2F 2A 4F D6 CD E8 89 B9 B9 EC 08 15 02 F9 50>)
##END=

$$ hash MD5
$$ 4F 11 B1 9A 7D 3B 5B 8F 1D C4 43 84 17 8C EA 7A
