# Supplementary material for: Cloud point extraction of pyridine N-oxides using mixed micelles of PEGylated calix[4]pyrroles and non-ionic surfactants
Source: RSC Adv. 2025 Dec 15;15(58):49981–9. doi: 10.1039/d5ra08163g (PMC12703696; doi:10.1039/d5ra08163g)
Supplement: RA-015-D5RA08163G-s002 [file RA-015-D5RA08163G-s002.zip › Titration/1a+PyNO/7/shimvalues]

# Fri Jul 05 14:09:43 2024
#$$PROBEIDENTIFIER=Z135420_0012
#$$PROBENAME=CPP TCI 500S2 H&F-C/N-D-05 Z
#$$SHIMID=292722
#
# Active Shim Gradients
#
Z           		-1387           
Z2          		3454            
Z3          		-945            
Z4          		-1318           
Z5          		944             
Z6          		5131            
Z7          		5346            
Z8          		0               
X           		-373            
XZ          		-10687          
XZ2         		4377            
XZ3         		-1208           
XZ4         		-1554           
XZ5         		-5513           
Y           		4586            
YZ          		9039            
YZ2         		-4296           
YZ3         		-2219           
YZ4         		-1725           
YZ5         		189             
XY          		9045            
XYZ         		8069            
XYZ2        		-2808           
XYZ3        		-5876           
XYZ4        		-355            
XYZ5        		9160            
(X2-Y2)     		1640            
(X2-Y2)Z    		3542            
(X2-Y2)Z2   		-2937           
(X2-Y2)Z3   		4867            
(X2-Y2)Z4   		-521            
(X2-Y2)Z5   		-8045           
X3          		-6752           
X3Z         		1230            
Y3          		3272            
Y3Z         		-5505           
#
# Lock Parameter
#
FIELD		3097.764
LOCKPHASE		273.194 
LOCKPOWER		-20.000 
LOCKGAIN		100.285 
LOCKDC		-7.400  
LOCKSHIFT		2.490   
LOOPGAIN		-10.000 
LOOPTIME		0.100   
LOOPFILTER		100.000 
#
IEEE64_VERSION_CODE 1
#
# Shim currents 
#
SHIM_SETTING [1 ]  -68.36942152    
SHIM_SETTING [2 ]  2172.34856351   
SHIM_SETTING [3 ]  -3338.42029340  
SHIM_SETTING [4 ]  -4106.97621595  
SHIM_SETTING [5 ]  636.48779481    
SHIM_SETTING [6 ]  737.15093470    
SHIM_SETTING [7 ]  10920.01530380  
SHIM_SETTING [8 ]  -310.49483962   
SHIM_SETTING [9 ]  3377.25739571   
SHIM_SETTING [10]  623.28388719    
SHIM_SETTING [11]  0.00000000      
SHIM_SETTING [12]  8777.00000000   
SHIM_SETTING [13]  -2233.00000000  
SHIM_SETTING [14]  -3871.27000000  
SHIM_SETTING [15]  -10597.65033486 
SHIM_SETTING [16]  16787.95166514  
SHIM_SETTING [17]  -6787.90012744  
SHIM_SETTING [18]  3496.89512744   
SHIM_SETTING [19]  -10962.92238562 
SHIM_SETTING [20]  5556.68812503   
SHIM_SETTING [21]  2648.27100000   
SHIM_SETTING [22]  -6883.96200000  
SHIM_SETTING [23]  1037.98300000   
SHIM_SETTING [24]  7585.51800000   
SHIM_SETTING [25]  -1355.58100000  
SHIM_SETTING [26]  3417.27900000   
SHIM_SETTING [27]  -2678.17000000  
SHIM_SETTING [28]  5894.72972477   
SHIM_SETTING [29]  9100.69300000   
SHIM_SETTING [30]  -1073.84400000  
SHIM_SETTING [31]  15675.95958424  
SHIM_SETTING [32]  -8301.67627523  
SHIM_SETTING [33]  9306.99200000   
SHIM_SETTING [34]  -3549.35600000  
SHIM_SETTING [35]  23926.07700000  
SHIM_SETTING [36]  -1013.50800000  
SHIM_SETTING [37]  1926.31488307   
SHIM_SETTING [38]  2370.14411575   
SHIM_SETTING [39]  2494.43041576   
SHIM_SETTING [40]  0.00000000      
