# Supplementary material for: Cloud point extraction of pyridine N-oxides using mixed micelles of PEGylated calix[4]pyrroles and non-ionic surfactants
Source: RSC Adv. 2025 Dec 15;15(58):49981–9. doi: 10.1039/d5ra08163g (PMC12703696; doi:10.1039/d5ra08163g)
Supplement: RA-015-D5RA08163G-s002 [file RA-015-D5RA08163G-s002.zip › Titration/1a+PyNO/6/audita.txt]

##TITLE= Audit trail, TopSpin 3.5 pl 7
##JCAMPDX= 5.01
##ORIGIN= Bruker BioSpin GmbH
##OWNER= nmrsu
$$ C:/data/Julia Naulap�� TIY/nmr/TIY-050+N-oxide/6/audita.txt
##AUDIT TRAIL=  $$ (NUMBER, WHEN, WHO, WHERE, PROCESS, VERSION, WHAT)
(   1,<2024-07-05 14:01:43.793 +0300>,<nmrsu>,<HP>,<go4>,<TopSpin 3.5.7>,
      <created by zg
	started at 2024-07-05 13:57:51.520 +0300,
	POWCHK disabled, PULCHK disabled,
       configuration hash MD5:
       44 AC C7 A4 D9 87 64 38 54 08 4F E7 B3 C9 03 44
       data hash MD5: 32K
       5D 63 05 88 57 BE 3A 2F 4D CF AC FE B4 89 75 53>)
##END=

$$ hash MD5
$$ BE 79 7C 6D EA BE 8E 80 A6 91 63 24 9F 09 2C BF
