# Supplementary material for: Cloud point extraction of pyridine N-oxides using mixed micelles of PEGylated calix[4]pyrroles and non-ionic surfactants
Source: RSC Adv. 2025 Dec 15;15(58):49981–9. doi: 10.1039/d5ra08163g (PMC12703696; doi:10.1039/d5ra08163g)
Supplement: RA-015-D5RA08163G-s003 [file RA-015-D5RA08163G-s003.zip]

Archive with 62 entries (55 files):
- NOESY-1c+TX-100/
- NOESY-1c+TX-100/14/
- NOESY-1c+TX-100/14/format.ased
- NOESY-1c+TX-100/14/pdata/
- NOESY-1c+TX-100/14/pdata/1/
- NOESY-1c+TX-100/14/pdata/1/2ri
- NOESY-1c+TX-100/14/pdata/1/procs
- NOESY-1c+TX-100/14/pdata/1/outd
- NOESY-1c+TX-100/14/pdata/1/thumb.png
- NOESY-1c+TX-100/14/pdata/1/2ir
- NOESY-1c+TX-100/14/pdata/1/2ii
- NOESY-1c+TX-100/14/pdata/1/proc2s
- NOESY-1c+TX-100/14/pdata/1/proc
- NOESY-1c+TX-100/14/pdata/1/2rr
- NOESY-1c+TX-100/14/pdata/1/curdat2
- NOESY-1c+TX-100/14/pdata/1/proc2
- NOESY-1c+TX-100/14/pdata/1/title
- NOESY-1c+TX-100/14/pdata/1/clevels
- NOESY-1c+TX-100/14/pdata/1/auditp.txt
- NOESY-1c+TX-100/14/ser
- NOESY-1c+TX-100/14/vtc_pid_settings
- NOESY-1c+TX-100/14/format.temp
- NOESY-1c+TX-100/14/audita.txt
- NOESY-1c+TX-100/14/acqu2
- NOESY-1c+TX-100/14/shimvalues
- NOESY-1c+TX-100/14/gpnam1
- NOESY-1c+TX-100/14/pulseprogram
- NOESY-1c+TX-100/14/uxnmr.par
- NOESY-1c+TX-100/14/gradient_calib
- NOESY-1c+TX-100/14/acqus
- NOESY-1c+TX-100/14/uxnmr.info
- NOESY-1c+TX-100/14/specpar
- NOESY-1c+TX-100/14/EA
- NOESY-1c+TX-100/14/acqu2s
- NOESY-1c+TX-100/14/scon2
- NOESY-1c+TX-100/14/acqu
- NOESY-1c+TX-100/4/
- NOESY-1c+TX-100/4/pdata/
- NOESY-1c+TX-100/4/pdata/1/
- NOESY-1c+TX-100/4/pdata/1/integrals.txt
- NOESY-1c+TX-100/4/pdata/1/procs
- NOESY-1c+TX-100/4/pdata/1/outd
- NOESY-1c+TX-100/4/pdata/1/thumb.png
- NOESY-1c+TX-100/4/pdata/1/intrng
- NOESY-1c+TX-100/4/pdata/1/proc
- NOESY-1c+TX-100/4/pdata/1/title
- NOESY-1c+TX-100/4/pdata/1/auditp.txt
- NOESY-1c+TX-100/4/pdata/1/1r
- NOESY-1c+TX-100/4/pdata/1/1i
- NOESY-1c+TX-100/4/vtc_pid_settings
- NOESY-1c+TX-100/4/format.temp
- NOESY-1c+TX-100/4/topshimreport
- NOESY-1c+TX-100/4/audita.txt
- NOESY-1c+TX-100/4/shimvalues
- NOESY-1c+TX-100/4/pulseprogram
- NOESY-1c+TX-100/4/fid
- NOESY-1c+TX-100/4/uxnmr.par
- NOESY-1c+TX-100/4/acqus
- NOESY-1c+TX-100/4/uxnmr.info
- NOESY-1c+TX-100/4/specpar
- NOESY-1c+TX-100/4/scon2
- NOESY-1c+TX-100/4/acqu
