# Supplementary material for: Cloud point extraction of pyridine N-oxides using mixed micelles of PEGylated calix[4]pyrroles and non-ionic surfactants
Source: RSC Adv. 2025 Dec 15;15(58):49981–9. doi: 10.1039/d5ra08163g (PMC12703696; doi:10.1039/d5ra08163g)
Supplement: RA-015-D5RA08163G-s003 [file RA-015-D5RA08163G-s003.zip › NOESY-1c+TX-100/14/pdata/1/curdat2]

##TITLE= Parameter file, TopSpin 3.7.0
##JCAMPDX= 5.0
##DATATYPE= Parameter Values
##NPOINTS= 4	$$ modification sequence number
##ORIGIN= Bruker BioSpin GmbH
##OWNER= nmradmin
$$ 2025-11-17 10:27:14.527 +0200  nmradmin@NMR-400
$$ D:/Data/Julia-TIY/nmr/pC4P-900+TX100/14/pdata/1/curdat2
$$ process C:\Bruker\TopSpin3.7.0\prog\mod\dataserver.exe
##$DATPATH2= <D:/Data/Julia-TIY/nmr>
##$DATPATH3= <D:/Data/Julia-TIY/nmr>
##$DU2= <>
##$DU3= <>
##$EXPNO2= 4
##$EXPNO3= 4
##$NAME2= <pC4P-900+TX100>
##$NAME3= <pC4P-900+TX100>
##$PROCNO2= 1
##$PROCNO3= 1
##$TYPE= <>
##$USER2= <>
##$USER3= <>
##END=
