# Supplementary material for: Cloud point extraction of pyridine N-oxides using mixed micelles of PEGylated calix[4]pyrroles and non-ionic surfactants
Source: RSC Adv. 2025 Dec 15;15(58):49981–9. doi: 10.1039/d5ra08163g (PMC12703696; doi:10.1039/d5ra08163g)
Supplement: RA-015-D5RA08163G-s003 [file RA-015-D5RA08163G-s003.zip › NOESY-1c+TX-100/14/pdata/1/clevels]

##TITLE= Parameter file, TopSpin 4.0.8
##JCAMPDX= 5.0
##DATATYPE= Parameter Values
##NPOINTS= 16	$$ modification sequence number
##ORIGIN= Bruker BioSpin GmbH
##OWNER= nmradmin
$$ 2025-11-19 15:05:20.036 +0200  JYUNET\jupipana@chem2305-l01
$$ C:/BRUKER/TOPSPIN4.0.8/examdata/pC4P-900+TX100/14/pdata/1/clevels
$$ process C:\BRUKER\TOPSPIN4.0.8\prog\mod\dataserver.exe
##$LEVELS= (0..255)
-38375204.4 -31979337 -26649447.5 -22207872.9 -18506560.8 -15422134 -12851778.3
-10709815.3 -8924846 -7437371.7 -6197809.8 -5164841.5 -4304034.6 -3586695.5
-2988912.9 -2490760.7 -2075633.9 -1729695 -1441412.5 -1201177.1 -1000980.9
-834150.7 -695125.6 -579271.3 -482726.1 -402271.8 -335226.5 -279355.4 -232796.2
-193996.8 -161664 -134720 134720 161664 193996.8 232796.2 279355.4 335226.5
402271.8 482726.1 579271.3 695125.6 834150.7 1000980.9 1201177.1 1441412.5
1729695 2075633.9 2490760.7 2988912.9 3586695.5 4304034.6 5164841.5 6197809.8
7437371.7 8924846 10709815.3 12851778.3 15422134 18506560.8 22207872.9
26649447.5 31979337 38375204.4 0 0 0 0 0 0 0 0 0 0 0 0 0 0 0 0 0 0 0 0
0 0 0 0 0 0 0 0 0 0 0 0 0 0 0 0 0 0 0 0 0 0 0 0 0 0 0 0 0 0 0 0 0 0 0 0
0 0 0 0 0 0 0 0 0 0 0 0 0 0 0 0 0 0 0 0 0 0 0 0 0 0 0 0 0 0 0 0 0 0 0 0
0 0 0 0 0 0 0 0 0 0 0 0 0 0 0 0 0 0 0 0 0 0 0 0 0 0 0 0 0 0 0 0 0 0 0 0
0 0 0 0 0 0 0 0 0 0 0 0 0 0 0 0 0 0 0 0 0 0 0 0 0 0 0 0 0 0 0 0 0 0 0 0
0 0 0 0 0 0 0 0 0 0 0 0 0 0 0 0 0 0 0 0 0 0 0 0 0 0 0 0
##$LEVSIGN= 3
##$MAXLEV= 64
##$METHOD= 0
##$NEGBASE= -134720
##$NEGINCR= 1.2
##$POSBASE= 134720
##$POSINCR= 1.2
##END=
