# Supplementary material for: Cloud point extraction of pyridine N-oxides using mixed micelles of PEGylated calix[4]pyrroles and non-ionic surfactants
Source: RSC Adv. 2025 Dec 15;15(58):49981–9. doi: 10.1039/d5ra08163g (PMC12703696; doi:10.1039/d5ra08163g)
Supplement: RA-015-D5RA08163G-s003 [file RA-015-D5RA08163G-s003.zip › NOESY-1c+TX-100/14/pdata/1/auditp.txt]

##TITLE= Audit trail, TopSpin 3.7.0
##JCAMPDX= 5.01
##ORIGIN= Bruker BioSpin GmbH
##OWNER= nmradmin
$$ D:/Data/Julia-TIY/nmr/pC4P-900+TX100/14/pdata/1/auditp.txt
##AUDIT TRAIL=  $$ (NUMBER, WHEN, WHO, WHERE, PROCESS, VERSION, WHAT)
(   1,<2025-11-16 17:10:31.771 +0200>,<nmradmin>,<NMR-400>,<go4>,<TopSpin 3.7.0>,
      <created by zg on data set with UUID '26760f0e-c2d7-11f0-8071-3c52825aa37e'
       started at 2025-11-16 12:29:36.892 +0200,
       POWCHK disabled, PULCHK disabled,
       completed at 2025-11-16 17:10:31.755 +0200

       configuration hash MD5:
       10 75 F3 95 E2 57 6A 9C 98 8C FA DF 01 3B D3 78
       data hash MD5: 2K * 128
       8A BE 6B 5D 8A F2 65 E4 0F D7 AA 2B 6B 08 BE 96>)
(   2,<2025-11-17 09:42:27.552 +0200>,<nmradmin>,<NMR-400>,<proc2d>,<TopSpin 3.7.0>,
      <Start of raw data processing
       xfb F2: SI = 1K WDW = 4 SSB = 2 FT_mod = 6 PKNL = 1 PHC0 = 74 PHC1 = 0 F1: SI = 1K WDW = 4 SSB = 2 FT_mod = 4 FCOR = 1 PHC0 = 95.57656 PHC1 = -185.6
       data hash MD5: 1K * 1K
       F7 76 66 68 6F B6 D5 EC A7 68 CE 4F 0C 15 06 C4>)
(   3,<2025-11-17 09:42:53.868 +0200>,<nmradmin>,<NMR-400>,<proc2d>,<TopSpin 3.7.0>,
      <pk2 fgphup F2: PHC0 = -79.6 PHC1 = 0
       data hash MD5: 1K * 1K
       9D 0A B2 7F 4D 4B 14 5C 5A E0 B6 94 DB 6C 18 79>)
$$ C:/BRUKER/TOPSPIN4.0.8/examdata/pC4P-900+TX100/14/pdata/1/auditp.txt
(   4,<2025-11-19 15:07:10.046 +0200>,<JYUNET\jupipana>,<chem2305-l01>,<proc2d>,<TopSpin 4.0.8>,
      <Unknown data manipulation detected
       pk2 fgphup F2: PHC0 = 0 PHC1 = 0
       data hash MD5: 1K * 1K
       06 32 D2 B6 83 F7 CD 39 68 40 CA 7F D7 5E 0C DC>)
##END=

$$ hash MD5
$$ 55 64 5C 5A F4 65 3E A1 6A F7 53 21 E6 79 3C 22
