# Supplementary material for: Cloud point extraction of pyridine N-oxides using mixed micelles of PEGylated calix[4]pyrroles and non-ionic surfactants
Source: RSC Adv. 2025 Dec 15;15(58):49981–9. doi: 10.1039/d5ra08163g (PMC12703696; doi:10.1039/d5ra08163g)
Supplement: RA-015-D5RA08163G-s003 [file RA-015-D5RA08163G-s003.zip › NOESY-1c+TX-100/14/audita.txt]

##TITLE= Audit trail, TopSpin 3.7.0
##JCAMPDX= 5.01
##ORIGIN= Bruker BioSpin GmbH
##OWNER= nmradmin
$$ D:/Data/Julia-TIY/nmr/pC4P-900+TX100/14/audita.txt
##AUDIT TRAIL=  $$ (NUMBER, WHEN, WHO, WHERE, PROCESS, VERSION, WHAT)
(   1,<2025-11-16 17:10:31.771 +0200>,<nmradmin>,<NMR-400>,<go4>,<TopSpin 3.7.0>,
      <created by zg on data set with UUID '26760f0e-c2d7-11f0-8071-3c52825aa37e'
       started at 2025-11-16 12:29:36.892 +0200,
       POWCHK disabled, PULCHK disabled,
       completed at 2025-11-16 17:10:31.755 +0200

       configuration hash MD5:
       10 75 F3 95 E2 57 6A 9C 98 8C FA DF 01 3B D3 78
       data hash MD5: 2K * 128
       8A BE 6B 5D 8A F2 65 E4 0F D7 AA 2B 6B 08 BE 96>)
##END=

$$ hash MD5
$$ 72 10 56 19 E0 F9 C2 54 C9 A5 23 FF F7 9C 7C 5C
