# Supplementary material for: Cloud point extraction of pyridine N-oxides using mixed micelles of PEGylated calix[4]pyrroles and non-ionic surfactants
Source: RSC Adv. 2025 Dec 15;15(58):49981–9. doi: 10.1039/d5ra08163g (PMC12703696; doi:10.1039/d5ra08163g)
Supplement: RA-015-D5RA08163G-s003 [file RA-015-D5RA08163G-s003.zip › NOESY-1c+TX-100/14/acqu2s]

##TITLE= Parameter file, TopSpin 3.7.0
##JCAMPDX= 5.0
##DATATYPE= Parameter Values
##NPOINTS= 131	$$ modification sequence number
##ORIGIN= Bruker BioSpin GmbH
##OWNER= nmradmin
$$ 2025-11-16 17:10:30.904 +0200  nmradmin@NMR-400
$$ D:/Data/Julia-TIY/nmr/pC4P-900+TX100/14/acqu2s
$$ process C:\Bruker\TopSpin3.7.0\prog\mod\go4.exe
##$ACQT0= 0
##$BF1= 400.13
##$FnILOOP= 0
##$FnMODE= 5
##$NUC1= <1H>
##$NusJSP= 0
##$NusT2= 1
##$NusTD= 128
##$O1= 2400.78
##$ProjAngle= 0
##$SFO1= 400.13240078
##$SW= 12.0037116663789
##$SW_h= 4803.0739673391
##$TD= 128
##END=
