# Supplementary material for: Cloud point extraction of pyridine N-oxides using mixed micelles of PEGylated calix[4]pyrroles and non-ionic surfactants
Source: RSC Adv. 2025 Dec 15;15(58):49981–9. doi: 10.1039/d5ra08163g (PMC12703696; doi:10.1039/d5ra08163g)
Supplement: RA-015-D5RA08163G-s003 [file RA-015-D5RA08163G-s003.zip › NOESY-1c+TX-100/4/pdata/1/integrals.txt]

   Current data set:
   NAME =	pC4P-900+TX100	EXPNO =	4	PROCNO = 1
   DU   =	C:/BRUKER/TOPSPIN4.0.8/examdata

   Number   Integrated Region     Integral
     1      1.687      1.477         3.38446
     2      1.345      0.988         7.79743
     3      0.709      0.543         9.00000
