# Supplementary material for: Cloud point extraction of pyridine N-oxides using mixed micelles of PEGylated calix[4]pyrroles and non-ionic surfactants
Source: RSC Adv. 2025 Dec 15;15(58):49981–9. doi: 10.1039/d5ra08163g (PMC12703696; doi:10.1039/d5ra08163g)
Supplement: RA-015-D5RA08163G-s003 [file RA-015-D5RA08163G-s003.zip › NOESY-1c+TX-100/4/pdata/1/intrng]

A 1.0 #regions in PPM
# low field   high field  bias        slope
  1.687439642620544  1.4771210784678386  -0.0  -0.0  # for region 1
  1.3450605846975352  0.9880081385778258  -0.0  -0.0  # for region 2
  0.7092137628405185  0.5429153632779141  -0.0  -0.0  # for region 3
