# Supplementary material for: Cloud point extraction of pyridine N-oxides using mixed micelles of PEGylated calix[4]pyrroles and non-ionic surfactants
Source: RSC Adv. 2025 Dec 15;15(58):49981–9. doi: 10.1039/d5ra08163g (PMC12703696; doi:10.1039/d5ra08163g)
Supplement: RA-015-D5RA08163G-s003 [file RA-015-D5RA08163G-s003.zip › NOESY-1c+TX-100/4/pdata/1/auditp.txt]

##TITLE= Audit trail, TopSpin 3.7.0
##JCAMPDX= 5.01
##ORIGIN= Bruker BioSpin GmbH
##OWNER= nmradmin
$$ D:/Data/Julia-TIY/nmr/pC4P-900+TX100/4/pdata/1/auditp.txt
##AUDIT TRAIL=  $$ (NUMBER, WHEN, WHO, WHERE, PROCESS, VERSION, WHAT)
(   1,<2025-11-16 12:23:39.260 +0200>,<nmradmin>,<NMR-400>,<go4>,<TopSpin 3.7.0>,
      <acquisition in progress>)
(   2,<2025-11-16 12:27:50.282 +0200>,<nmradmin>,<NMR-400>,<proc1d>,<TopSpin 3.7.0>,
      <Start of raw data processing
       efp LB = 0.3 FT_mod = 6 PKNL = 1 PHC0 = 318.7075 PHC1 = 34.14076 SI = 64K 
       data hash MD5: 64K
       6A 74 2C 86 7E 55 44 A9 8F F3 D6 EF 8E A0 A6 7B>)
(   3,<2025-11-16 12:27:52.692 +0200>,<nmradmin>,<NMR-400>,<proc1d>,<TopSpin 3.7.0>,
      <apk 
       data hash MD5: 64K
       B2 28 B2 F9 51 2C 31 49 CB E6 C9 BA 7B A0 56 BB>)
$$ C:/BRUKER/TOPSPIN4.0.8/examdata/pC4P-900+TX100/4/pdata/1/auditp.txt
(   4,<2025-11-17 15:25:13.169 +0200>,<JYUNET\jupipana>,<chem2305-l01>,<dataserver>,<TopSpin 4.0.8>,
      <INTEGRAL 2025-11-17 15:24:54.278 +0200
       DEFINE [1.687;1.477]
       data hash MD5: 64K
       B2 28 B2 F9 51 2C 31 49 CB E6 C9 BA 7B A0 56 BB>)
(   5,<2025-11-17 15:25:13.212 +0200>,<JYUNET\jupipana>,<chem2305-l01>,<dataserver>,<TopSpin 4.0.8>,
      <INTEGRAL 2025-11-17 15:24:55.600 +0200
       DEFINE [1.345;0.988]
       data hash MD5: 64K
       B2 28 B2 F9 51 2C 31 49 CB E6 C9 BA 7B A0 56 BB>)
(   6,<2025-11-17 15:25:13.257 +0200>,<JYUNET\jupipana>,<chem2305-l01>,<dataserver>,<TopSpin 4.0.8>,
      <INTEGRAL 2025-11-17 15:24:57.247 +0200
       DEFINE [0.709;0.543]
       data hash MD5: 64K
       B2 28 B2 F9 51 2C 31 49 CB E6 C9 BA 7B A0 56 BB>)
##END=

$$ hash MD5
$$ 39 02 79 48 52 B4 1C F6 58 E8 CA 5E 05 F1 75 B2
