# Supplementary material for: Cloud point extraction of pyridine N-oxides using mixed micelles of PEGylated calix[4]pyrroles and non-ionic surfactants
Source: RSC Adv. 2025 Dec 15;15(58):49981–9. doi: 10.1039/d5ra08163g (PMC12703696; doi:10.1039/d5ra08163g)
Supplement: RA-015-D5RA08163G-s003 [file RA-015-D5RA08163G-s003.zip › NOESY-1c+TX-100/4/topshimreport]

New TopShim run:

version = topshim 2.4.0
date = 2025-11-16
time = 12:17:28.518
command = topshim 

FINE SHIMMING

Parameters:

probe = Z121722_0002
solvent = D2O
shim nucleus = 2H
nucleus optimised for = 1H
o1p (from lock) = 4.70 ppm

Results:


1D Shimming:
Iteration  1: FWHM Before= 1.1 Hz, Target= 0.2 Hz, After= 0.2 Hz
Iteration  2: FWHM Before= 0.2 Hz, Target= 0.2 Hz, After= 0.2 Hz
Iteration  3: FWHM Before= 0.2 Hz, Target= 0.2 Hz, After= 0.3 Hz
Iteration  4: FWHM Before= 0.3 Hz, Target= 0.2 Hz, After= 0.2 Hz
Shim succeeded

Lineshape quality factor (1D spectrum, spinning) = 0.547

shim changes: 
Z	-13
Z2	+2
Z3	+38
Z4	+160
Z5	-279
Z6	-319

duration = 5 min 12 sec
completed successfully
finished Sun Nov 16 12:22:38 2025


========================================================================
