# Supplementary material for: Cloud point extraction of pyridine N-oxides using mixed micelles of PEGylated calix[4]pyrroles and non-ionic surfactants
Source: RSC Adv. 2025 Dec 15;15(58):49981–9. doi: 10.1039/d5ra08163g (PMC12703696; doi:10.1039/d5ra08163g)
Supplement: RA-015-D5RA08163G-s003 [file RA-015-D5RA08163G-s003.zip › NOESY-1c+TX-100/4/audita.txt]

##TITLE= Audit trail, TopSpin 3.7.0
##JCAMPDX= 5.01
##ORIGIN= Bruker BioSpin GmbH
##OWNER= nmradmin
$$ D:/Data/Julia-TIY/nmr/pC4P-900+TX100/4/audita.txt
##AUDIT TRAIL=  $$ (NUMBER, WHEN, WHO, WHERE, PROCESS, VERSION, WHAT)
(   1,<2025-11-16 12:28:03.663 +0200>,<nmradmin>,<NMR-400>,<go4>,<TopSpin 3.7.0>,
      <created by zg on data set with UUID '51512390-c2d6-11f0-8d21-3c52825aa37e'
       started at 2025-11-16 12:23:39.291 +0200,
       POWCHK disabled, PULCHK disabled,
       terminated by command 'halt'
       configuration hash MD5:
       10 75 F3 95 E2 57 6A 9C 98 8C FA DF 01 3B D3 78
       data hash MD5: 32K
       DA 21 77 43 6E 5B DE 5E 48 4E 4E F9 27 DA BC A2>)
##END=

$$ hash MD5
$$ FB 1F 56 9F 1B FE 47 25 BA 42 49 6E 1F 9F C7 64
