# Supplementary material for: Cloud point extraction of pyridine N-oxides using mixed micelles of PEGylated calix[4]pyrroles and non-ionic surfactants
Source: RSC Adv. 2025 Dec 15;15(58):49981–9. doi: 10.1039/d5ra08163g (PMC12703696; doi:10.1039/d5ra08163g)
Supplement: RA-015-D5RA08163G-s003 [file RA-015-D5RA08163G-s003.zip › NOESY-1c+TX-100/4/shimvalues]

# Sun Nov 16 12:24:24 2025
#$$PROBEIDENTIFIER=Z121722_0002
#$$PROBENAME=PA BBO 400S1 BBF-H-D-05 Z BTO PLUS SP
#$$SHIMID=313232
#
# Active Shim Gradients
#
Z           		-4241           
Z2          		-154            
Z3          		6382            
Z4          		-8787           
Z5          		6293            
Z6          		-556            
X           		-2077           
XZ          		5199            
XZ2         		-8848           
XZ3         		646             
Y           		633             
YZ          		-21884          
YZ2         		-7521           
YZ3         		2851            
XY          		14236           
XYZ         		-11997          
(X2-Y2)     		28131           
(X2-Y2)Z    		-2683           
X3          		2405            
Y3          		3999            
#
# Lock Parameter
#
FIELD		2470.535
LOCKPHASE		95.200  
LOCKPOWER		-18.000 
LOCKGAIN		104.570 
LOCKDC		-75.000 
LOCKSHIFT		4.700   
LOOPGAIN		5.000   
LOOPTIME		0.250   
LOOPFILTER		500.000 
#
IEEE64_VERSION_CODE 1
#
# Shim currents 
#
SHIM_SETTING [1 ]  -2056.83394654  
SHIM_SETTING [2 ]  -76.46179705    
SHIM_SETTING [3 ]  3356.95174328   
SHIM_SETTING [4 ]  -4621.89282015  
SHIM_SETTING [5 ]  3309.85645278   
SHIM_SETTING [6 ]  -1092.68899775  
SHIM_SETTING [7 ]  2734.50799453   
SHIM_SETTING [8 ]  -4653.98599078  
SHIM_SETTING [9 ]  14796.94697067  
SHIM_SETTING [10]  7488.20298516   
SHIM_SETTING [11]  332.84999950    
SHIM_SETTING [12]  -11511.20397705 
SHIM_SETTING [13]  -3955.78399216  
SHIM_SETTING [14]  1499.42799703   
SHIM_SETTING [15]  -292.46386502   
SHIM_SETTING [16]  -1411.16299720  
SHIM_SETTING [17]  339.83199932    
SHIM_SETTING [18]  -6310.22498750  
SHIM_SETTING [19]  1265.16399749   
SHIM_SETTING [20]  2103.22399583   
SHIM_SETTING [21]  0.00000000      
SHIM_SETTING [22]  0.00000000      
SHIM_SETTING [23]  0.00000000      
SHIM_SETTING [24]  0.00000000      
SHIM_SETTING [25]  0.00000000      
SHIM_SETTING [26]  0.00000000      
SHIM_SETTING [27]  0.00000000      
SHIM_SETTING [28]  0.00000000      
SHIM_SETTING [29]  0.00000000      
SHIM_SETTING [30]  0.00000000      
SHIM_SETTING [31]  0.00000000      
SHIM_SETTING [32]  0.00000000      
SHIM_SETTING [33]  0.00000000      
SHIM_SETTING [34]  0.00000000      
SHIM_SETTING [35]  0.00000000      
SHIM_SETTING [36]  0.00000000      
SHIM_SETTING [37]  0.00000000      
SHIM_SETTING [38]  0.00000000      
SHIM_SETTING [39]  0.00000000      
SHIM_SETTING [40]  0.00000000      
